# Supplementary material for: Using demographic data to understand the distribution of H1N1 and COVID-19 pandemics cases among federal entities and municipalities of Mexico
Source: PeerJ. 2021 Mar 24;9:e11144. doi: 10.7717/peerj.11144 (PMC8000468; doi:10.7717/peerj.11144)
Supplement: Supplemental Information 1 [file peerj-09-11144-s001.xlsx]

## Sheet: Index
Acronyms
c	Capitals and major cities (2455)
EF	Federal entities (32)
ps	Population size	[hab.]
pd	Population density	[hab./km2]
ccCOVID-19	COVID-19 confirmed cases
dCOVID-19	COVID-19 deaths
The federal capitals and the Mexico City districts are highlighted in yellow.

## Sheet: DATA
ID	c	EF	ps [hab.]	pd [hab./km2]	ccCOVID-19	dCOVID-19	% ccCOVID-19	% dCOVID-19
1001	Aguascalientes	Aguascalientes	961977	824.769	12730	1077	1.32332	0.111957
1002	Asientos	Aguascalientes	50864	93.6077	257	13	0.505269	0.0255584
1003	Calvillo	Aguascalientes	60760	65.8033	463	11	0.762014	0.018104
1004	Cosio	Aguascalientes	16918	131.777	102	5	0.602908	0.0295543
1005	Jesus Maria	Aguascalientes	130184	260.423	489	29	0.375622	0.0222762
1006	Pabellon de Arteaga	Aguascalientes	50032	255.61	596	35	1.19124	0.0699552
1007	Rincon de Romos	Aguascalientes	57981	155.739	564	22	0.972732	0.0379435
1008	San Jose de Gracia	Aguascalientes	9661	11.2627	87	1	0.900528	0.0103509
1009	Tepezala	Aguascalientes	22743	99.0286	204	4	0.896979	0.0175878
1010	El Llano	Aguascalientes	21947	43.5412	35	6	0.159475	0.0273386
1011	San Francisco de los Romo	Aguascalientes	51568	374.305	155	15	0.300574	0.0290878
2001	Ensenada	Baja California	536143	10.0707	5086	610	0.948628	0.113776
2002	Mexicali	Baja California	1087478	68.8519	13624	1996	1.25281	0.183544
2003	Tecate	Baja California	113857	41.7922	1095	145	0.961733	0.127353
2004	Tijuana	Baja California	1789531	1428.75	9585	1973	0.535615	0.110252
2005	Playas de Rosarito	Baja California	107859	213.113	548	59	0.508071	0.054701
3001	Comondu	Baja California Sur	83051	4.57442	1071	68	1.28957	0.0818774
3002	Mulege	Baja California Sur	67727	2.12651	1174	45	1.73343	0.0664432
3003	La Paz	Baja California Sur	301961	19.2714	7939	343	2.62915	0.113591
3008	Los Cabos	Baja California Sur	330312	89.011	4879	233	1.47709	0.0705394
3009	Loreto	Baja California Sur	21657	4.7219	745	20	3.44	0.0923489
4001	Calkini	Campeche	63298	30.3529	237	38	0.374419	0.0600335
4002	Campeche	Campeche	317424	98.4676	2909	370	0.91644	0.116563
4003	Carmen	Campeche	275478	32.2395	2319	350	0.84181	0.127052
4004	Champoton	Campeche	99945	14.6532	269	60	0.269148	0.060033
4005	Hecelchakan	Campeche	34683	27.405	245	31	0.706398	0.089381
4006	Hopelchen	Campeche	44051	5.69576	157	21	0.356405	0.047672
4007	Palizada	Campeche	9868	4.52368	49	3	0.496555	0.0304013
4008	Tenabo	Campeche	11930	11.3503	55	5	0.461023	0.0419111
4009	Escarcega	Campeche	63495	13.3202	533	39	0.839436	0.0614222
4010	Calakmul	Campeche	31723	2.27469	75	8	0.236422	0.0252183
4011	Candelaria	Campeche	48722	8.61117	145	21	0.297607	0.0431017
5001	Abasolo	Coahuila de Zaragoza	1130	1.53126	3	0	0.265487	0
5002	Acuna	Coahuila de Zaragoza	163157	14.2355	2147	235	1.31591	0.144033
5003	Allende	Coahuila de Zaragoza	24705	98.5734	479	17	1.93888	0.068812
5004	Arteaga	Coahuila de Zaragoza	25477	15.7348	81	7	0.317934	0.0274758
5005	Candela	Coahuila de Zaragoza	1945	0.92495	7	2	0.359897	0.102828
5006	Castanos	Coahuila de Zaragoza	30568	9.21808	236	20	0.772049	0.0654279
5007	Cuatro Cienegas	Coahuila de Zaragoza	14623	1.38101	496	11	3.39192	0.075224
5008	Escobedo	Coahuila de Zaragoza	3353	3.29318	13	1	0.387712	0.029824
5009	Francisco I. Madero	Coahuila de Zaragoza	64483	23.1444	1173	84	1.81908	0.130267
5010	Frontera	Coahuila de Zaragoza	87942	193.666	1062	85	1.20761	0.0966546
5011	General Cepeda	Coahuila de Zaragoza	13501	5.16231	60	2	0.444412	0.0148137
5012	Guerrero	Coahuila de Zaragoza	1964	0.674126	19	2	0.967413	0.101833
5013	Hidalgo	Coahuila de Zaragoza	1888	1.67993	6	0	0.317797	0
5014	Jimenez	Coahuila de Zaragoza	10994	5.00395	32	7	0.291068	0.0636711
5015	Juarez	Coahuila de Zaragoza	1722	0.704572	12	1	0.696864	0.058072
5016	Lamadrid	Coahuila de Zaragoza	1984	2.96695	51	4	2.57056	0.201613
5017	Matamoros	Coahuila de Zaragoza	119492	149.689	1026	102	0.858635	0.0853614
5018	Monclova	Coahuila de Zaragoza	251346	202.344	5110	462	2.03305	0.18381
5019	Morelos	Coahuila de Zaragoza	9430	14.8117	105	6	1.11347	0.0636267
5020	Muzquiz	Coahuila de Zaragoza	75647	9.16012	1142	80	1.50964	0.105754
5021	Nadadores	Coahuila de Zaragoza	7152	10.0486	88	8	1.23043	0.111857
5022	Nava	Coahuila de Zaragoza	33101	36.5815	439	27	1.32624	0.0815685
5023	Ocampo	Coahuila de Zaragoza	11628	0.448977	87	4	0.748194	0.0343997
5024	Parras	Coahuila de Zaragoza	48694	4.62968	537	26	1.10281	0.0533947
5025	Piedras Negras	Coahuila de Zaragoza	177255	374.554	4444	224	2.50712	0.126372
5026	Progreso	Coahuila de Zaragoza	3654	1.27392	22	2	0.60208	0.0547345
5027	Ramos Arizpe	Coahuila de Zaragoza	103252	15.428	352	50	0.340913	0.0484252
5028	Sabinas	Coahuila de Zaragoza	69500	35.345	1536	79	2.21007	0.113669
5029	Sacramento	Coahuila de Zaragoza	2614	9.10077	129	5	4.93497	0.191278
5030	Saltillo	Coahuila de Zaragoza	869184	156.263	9269	950	1.0664	0.109298
5031	San Buenaventura	Coahuila de Zaragoza	25820	4.02842	240	25	0.929512	0.0968242
5032	San Juan de Sabinas	Coahuila de Zaragoza	47315	59.2423	1393	79	2.9441	0.166966
5033	San Pedro	Coahuila de Zaragoza	117370	16.5771	1552	117	1.32231	0.0996848
5034	Sierra Mojada	Coahuila de Zaragoza	7740	0.98304	19	4	0.245478	0.0516796
5035	Torreon	Coahuila de Zaragoza	744247	586.093	11461	1000	1.53995	0.134364
5036	Viesca	Coahuila de Zaragoza	23781	5.45726	72	12	0.302763	0.0504605
5037	Villa Union	Coahuila de Zaragoza	6859	3.71544	197	5	2.87214	0.0728969
5038	Zaragoza	Coahuila de Zaragoza	14203	1.79334	182	10	1.28142	0.0704077
6001	Armeria	Colima	32363	79.5432	127	23	0.392423	0.0710688
6002	Colima	Colima	169188	227.941	2013	177	1.1898	0.104617
6003	Comala	Colima	23902	76.4768	84	14	0.351435	0.0585725
6004	Coquimatlan	Colima	22167	42.2842	142	17	0.640592	0.0766906
6005	Cuauhtemoc	Colima	32829	80.0785	185	25	0.563526	0.0761522
6006	Ixtlahuacan	Colima	6078	16.2074	107	13	1.76045	0.213886
6007	Manzanillo	Colima	203306	150.64	2043	259	1.00489	0.127394
6008	Minatitlan	Colima	9670	23.4401	44	6	0.455016	0.0620476
6009	Tecoman	Colima	134631	144.171	1137	119	0.844531	0.0883897
6010	Villa de Alvarez	Colima	151019	527.275	1651	119	1.09324	0.078798
7001	Acacoyagua	Chiapas	19856	79.353	10	1	0.0503626	0.00503626
7002	Acala	Chiapas	34494	112.84	25	9	0.0724764	0.0260915
7003	Acapetahua	Chiapas	31069	54.9663	11	2	0.0354051	0.00643728
7004	Altamirano	Chiapas	35982	37.5523	34	3	0.0944917	0.0083375
7005	Amatan	Chiapas	21836	69.0877	2	1	0.00915919	0.00457959
7006	Amatenango de la Frontera	Chiapas	33860	132.461	17	0	0.0502067	0
7007	Amatenango del Valle	Chiapas	10779	70.5997	4	0	0.0371092	0
7008	Angel Albino Corzo	Chiapas	30925	52.8017	14	0	0.0452708	0
7009	Arriaga	Chiapas	44264	54.5284	72	12	0.16266	0.0271101
7010	Bejucal de Ocampo	Chiapas	8324	104.856	1	1	0.0120135	0.0120135
7011	Bella Vista	Chiapas	22028	102.268	3	1	0.013619	0.00453968
7012	Berriozabal	Chiapas	56971	161.475	72	8	0.12638	0.0140422
7013	Bochil	Chiapas	38101	104.138	43	4	0.112858	0.0104984
7014	El Bosque	Chiapas	24374	152.879	3	0	0.0123082	0
7015	Cacahoatan	Chiapas	50439	286.629	46	7	0.0911993	0.0138781
7016	Catazaja	Chiapas	19006	30.2109	15	3	0.0789224	0.0157845
7017	Cintalapa	Chiapas	93518	38.2034	42	12	0.0449111	0.0128318
7018	Coapilla	Chiapas	10035	64.6466	4	0	0.0398605	0
7019	Comitan de Dominguez	Chiapas	170498	173.535	300	31	0.175955	0.018182
7020	La Concordia	Chiapas	50535	19.5275	23	2	0.045513	0.00395765
7021	Copainala	Chiapas	24030	69.2635	7	1	0.0291303	0.00416146
7022	Chalchihuitan	Chiapas	18016	97.0572	3	0	0.0166519	0
7023	Chamula	Chiapas	95357	276	5	1	0.00524345	0.00104869
7024	Chanal	Chiapas	13332	32.6697	6	0	0.0450045	0
7025	Chapultenango	Chiapas	8248	45.4338	1	1	0.0121242	0.0121242
7026	Chenalho	Chiapas	43453	172.538	3	0	0.00690401	0
7027	Chiapa de Corzo	Chiapas	111223	140.477	174	36	0.156442	0.0323674
7028	Chiapilla	Chiapas	6406	124.168	8	2	0.124883	0.0312207
7029	Chicoasen	Chiapas	5605	48.5055	2	0	0.0356824	0
7030	Chicomuselo	Chiapas	38122	37.993	17	1	0.0445937	0.00262316
7031	Chilon	Chiapas	140023	83.247	5	0	0.00357084	0
7032	Escuintla	Chiapas	34628	82.318	16	1	0.0462054	0.00288784
7033	Francisco Leon	Chiapas	8278	39.3718	3	1	0.0362406	0.0120802
7034	Frontera Comalapa	Chiapas	80805	104.951	39	10	0.0482643	0.0123755
7035	Frontera Hidalgo	Chiapas	15741	165.371	21	2	0.13341	0.0127057
7036	La Grandeza	Chiapas	7882	160.542	1	1	0.0126871	0.0126871
7037	Huehuetan	Chiapas	38185	124.603	43	14	0.11261	0.0366636
7038	Huixtan	Chiapas	25616	82.1724	6	1	0.0234229	0.00390381
7039	Huitiupan	Chiapas	25161	74.1286	0	0	0	0
7040	Huixtla	Chiapas	59209	147.932	161	23	0.271918	0.0388454
7041	La Independencia	Chiapas	49602	95.9634	10	1	0.0201605	0.00201605
7042	Ixhuatan	Chiapas	12317	130.43	4	0	0.0324754	0
7043	Ixtacomitan	Chiapas	11777	94.0005	17	1	0.144349	0.00849113
7044	Ixtapa	Chiapas	29778	106.425	8	2	0.0268655	0.00671637
7045	Ixtapangajoya	Chiapas	5988	55.8287	8	4	0.133601	0.0668003
7046	Jiquipilas	Chiapas	43292	33.1415	10	4	0.023099	0.00923958
7047	Jitotol	Chiapas	22619	95.9999	9	2	0.0397896	0.00884212
7048	Juarez	Chiapas	23527	31.6958	37	7	0.157266	0.029753
7049	Larrainzar	Chiapas	25725	172.516	4	0	0.0155491	0
7050	La Libertad	Chiapas	5424	11.8834	13	1	0.239676	0.0184366
7051	Mapastepec	Chiapas	51875	42.1739	70	8	0.13494	0.0154217
7052	Las Margaritas	Chiapas	134759	44.4953	83	6	0.0615914	0.00445239
7053	Mazapa de Madero	Chiapas	8552	76.8434	10	1	0.116932	0.0116932
7054	Mazatan	Chiapas	31856	82.3139	25	4	0.0784782	0.0125565
7055	Metapa	Chiapas	6191	268.891	7	1	0.113067	0.0161525
7056	Mitontic	Chiapas	13286	362.789	3	0	0.0225802	0
7057	Motozintla	Chiapas	79732	135.197	61	19	0.0765063	0.0238298
7058	Nicolas Ruiz	Chiapas	4726	159.389	5	1	0.105798	0.0211595
7059	Ocosingo	Chiapas	239322	24.9043	104	23	0.0434561	0.00961048
7060	Ocotepec	Chiapas	13773	225.042	2	0	0.0145212	0
7061	Ocozocoautla de Espinosa	Chiapas	100318	48.0156	146	30	0.145537	0.0299049
7062	Ostuacan	Chiapas	19969	33.3854	14	2	0.0701087	0.0100155
7063	Osumacinta	Chiapas	4110	44.4284	2	1	0.0486618	0.0243309
7064	Oxchuc	Chiapas	51731	123.874	4	0	0.00773231	0
7065	Palenque	Chiapas	131491	45.5209	165	17	0.125484	0.0129286
7066	Pantelho	Chiapas	24107	125	2	0	0.00829635	0
7067	Pantepec	Chiapas	13370	126.375	1	0	0.00747943	0
7068	Pichucalco	Chiapas	34340	57.9006	123	6	0.358183	0.0174723
7069	Pijijiapan	Chiapas	58167	32.8638	30	4	0.0515756	0.00687675
7070	El Porvenir	Chiapas	15501	185.905	2	1	0.0129024	0.0064512
7071	Villa Comaltitlan	Chiapas	31522	70.0601	9	1	0.0285515	0.00317239
7072	Pueblo Nuevo Solistahuacan	Chiapas	35144	197.593	5	0	0.0142272	0
7073	Rayon	Chiapas	10564	162.479	2	0	0.0189322	0
7074	Reforma	Chiapas	49480	113.918	163	28	0.329426	0.0565885
7075	Las Rosas	Chiapas	30874	130.901	10	1	0.0323897	0.00323897
7076	Sabanilla	Chiapas	29348	117.337	9	1	0.0306665	0.00340739
7077	Salto de Agua	Chiapas	68779	55.985	17	3	0.0247168	0.0043618
7078	San Cristobal de las Casas	Chiapas	231345	585.067	420	49	0.181547	0.0211805
7079	San Fernando	Chiapas	42939	119.164	29	4	0.0675377	0.00931554
7080	Siltepec	Chiapas	39536	60.2772	12	1	0.0303521	0.00252934
7081	Simojovel	Chiapas	48046	152.835	17	2	0.0353828	0.00416268
7082	Sitala	Chiapas	15524	147.029	1	0	0.00644164	0
7083	Socoltenango	Chiapas	20161	31.6856	14	2	0.069441	0.00992014
7084	Solosuchiapa	Chiapas	8812	56.3456	6	0	0.068089	0
7085	Soyalo	Chiapas	11749	122.014	11	2	0.093625	0.0170227
7086	Suchiapa	Chiapas	26510	93.0538	24	4	0.0905319	0.0150886
7087	Suchiate	Chiapas	42201	176.477	23	7	0.0545011	0.0165873
7088	Sunuapa	Chiapas	2601	33.2021	1	0	0.0384468	0
7089	Tapachula	Chiapas	384312	387.751	1285	201	0.334364	0.0523013
7090	Tapalapa	Chiapas	4346	65.6824	0	0	0	0
7091	Tapilula	Chiapas	14197	379.023	9	3	0.0633937	0.0211312
7092	Tecpatan	Chiapas	45447	87.0156	24	9	0.0528088	0.0198033
7093	Tenejapa	Chiapas	47721	247.326	2	0	0.00419103	0
7094	Teopisca	Chiapas	47217	165.942	10	0	0.0211788	0
7096	Tila	Chiapas	85507	106.669	16	5	0.0187119	0.00584747
7097	Tonala	Chiapas	97839	52.4952	186	33	0.190108	0.0337289
7098	Totolapa	Chiapas	7894	46.662	2	0	0.0253357	0
7099	La Trinitaria	Chiapas	85344	52.9279	25	5	0.0292932	0.00585864
7100	Tumbala	Chiapas	37381	92.8749	13	1	0.034777	0.00267516
7101	Tuxtla Gutierrez	Chiapas	662591	1972.86	2970	420	0.44824	0.0633875
7102	Tuxtla Chico	Chiapas	45900	273.637	58	4	0.126362	0.0087146
7103	Tuzantan	Chiapas	34867	198.09	21	6	0.0602289	0.0172082
7104	Tzimol	Chiapas	16874	46.8508	10	2	0.0592628	0.0118526
7105	Union Juarez	Chiapas	16780	267.663	9	1	0.0536353	0.00595948
7106	Venustiano Carranza	Chiapas	70992	51.9577	88	22	0.123958	0.0309894
7107	Villa Corzo	Chiapas	85784	35.7332	31	4	0.0361373	0.00466287
7108	Villaflores	Chiapas	115691	60.6334	74	7	0.0639635	0.0060506
7109	Yajalon	Chiapas	41655	198.823	29	3	0.0696195	0.00720202
7110	San Lucas	Chiapas	7896	83.6847	2	1	0.0253293	0.0126646
7111	Zinacantan	Chiapas	44824	229.648	5	0	0.0111547	0
7112	San Juan Cancuc	Chiapas	37811	218.042	2	0	0.00528947	0
7113	Aldama	Chiapas	7152	266.19	3	0	0.0419463	0
7114	Benemerito de las Americas	Chiapas	21603	19.6708	40	6	0.185159	0.0277739
7115	Maravilla Tenejapa	Chiapas	13755	25.2077	0	0	0	0
7116	Marques de Comillas	Chiapas	12226	13.3792	6	1	0.0490757	0.00817929
7117	Montecristo de Guerrero	Chiapas	8367	41.9611	6	0	0.0717103	0
7118	San Andres Duraznal	Chiapas	5845	152.27	0	0	0	0
7119	Santiago el Pinar	Chiapas	3975	239.891	3	0	0.0754717	0
8001	Ahumada	Chihuahua	12953	0.76305	72	9	0.555856	0.069482
8002	Aldama	Chihuahua	26197	2.84674	87	7	0.332099	0.0267206
8003	Allende	Chihuahua	9453	4.46291	56	2	0.592405	0.0211573
8004	Aquiles Serdan	Chihuahua	19050	38.5762	82	7	0.430446	0.0367454
8005	Ascension	Chihuahua	26409	2.03743	69	13	0.261275	0.0492256
8006	Bachiniva	Chihuahua	6729	7.08293	12	1	0.178333	0.014861
8007	Balleza	Chihuahua	17825	3.34491	9	2	0.0504909	0.0112202
8008	Batopilas	Chihuahua	12939	6.09931	7	0	0.0541	0
8009	Bocoyna	Chihuahua	29835	11.0848	186	8	0.623429	0.0268141
8010	Buenaventura	Chihuahua	25001	3.15293	40	8	0.159994	0.0319987
8011	Camargo	Chihuahua	55255	4.03841	221	41	0.399964	0.0742014
8012	Carichi	Chihuahua	10083	3.91289	11	6	0.109095	0.0595061
8013	Casas Grandes	Chihuahua	12143	3.2249	19	5	0.156469	0.041176
8014	Coronado	Chihuahua	2364	1.2608	5	3	0.211506	0.126904
8015	Coyame del Sotol	Chihuahua	1819	0.155967	13	4	0.714678	0.219901
8016	La Cruz	Chihuahua	4226	4.03383	22	0	0.520587	0
8017	Cuauhtemoc	Chihuahua	181552	50.4508	1044	122	0.575042	0.0671984
8018	Cusihuiriachi	Chihuahua	5098	3.18355	14	3	0.274617	0.0588466
8019	Chihuahua	Chihuahua	949395	113.46	8194	824	0.863076	0.0867921
8020	Chinipas	Chihuahua	8541	4.31902	51	0	0.59712	0
8021	Delicias	Chihuahua	160245	301.938	1319	190	0.823115	0.118568
8022	Dr. Belisario Dominguez	Chihuahua	2770	2.69431	3	2	0.108303	0.0722022
8023	Galeana	Chihuahua	7056	4.06891	8	4	0.113379	0.0566893
8024	Santa Isabel	Chihuahua	4293	6.43718	13	1	0.302819	0.0232937
8025	Gomez Farias	Chihuahua	9599	11.2555	28	4	0.291697	0.041671
8026	Gran Morelos	Chihuahua	2787	5.76428	10	1	0.358809	0.0358809
8027	Guachochi	Chihuahua	49926	7.21038	210	16	0.420623	0.0320474
8028	Guadalupe	Chihuahua	5080	0.842683	13	3	0.255906	0.0590551
8029	Guadalupe y Calvo	Chihuahua	58658	6.15209	25	2	0.0426199	0.00340959
8030	Guazapares	Chihuahua	8603	4.74968	32	1	0.371963	0.0116239
8031	Guerrero	Chihuahua	42409	7.42926	49	18	0.115542	0.0424438
8032	Hidalgo del Parral	Chihuahua	117624	61.5772	1453	158	1.23529	0.134326
8033	Huejotitan	Chihuahua	1070	1.26354	1	0	0.0934579	0
8034	Ignacio Zaragoza	Chihuahua	7488	2.61523	11	3	0.146902	0.0400641
8035	Janos	Chihuahua	11778	1.57985	17	3	0.144337	0.0254712
8036	Jimenez	Chihuahua	45709	4.27378	221	35	0.483493	0.0765714
8037	Juarez	Chihuahua	1464930	409.464	18116	2366	1.23665	0.161509
8038	Julimes	Chihuahua	4913	1.19645	11	4	0.223896	0.0814166
8039	Lopez	Chihuahua	4342	3.24529	12	3	0.27637	0.0690926
8040	Madera	Chihuahua	30936	3.54278	28	8	0.0905094	0.0258598
8041	Maguarichi	Chihuahua	1731	1.72905	1	0	0.0577701	0
8042	Manuel Benavides	Chihuahua	1562	0.311442	22	0	1.40845	0
8043	Matachi	Chihuahua	3306	4.55774	3	1	0.0907441	0.030248
8044	Matamoros	Chihuahua	4847	4.13259	14	0	0.288838	0
8045	Meoqui	Chihuahua	48242	112.841	170	46	0.35239	0.0953526
8046	Morelos	Chihuahua	8309	3.8373	1	0	0.0120351	0
8047	Moris	Chihuahua	5520	3.06817	2	1	0.0362319	0.0181159
8048	Namiquipa	Chihuahua	25596	5.27059	74	9	0.289108	0.0351617
8049	Nonoava	Chihuahua	2831	1.42384	15	1	0.529848	0.0353232
8050	Nuevo Casas Grandes	Chihuahua	67320	25.7626	579	58	0.860071	0.0861557
8051	Ocampo	Chihuahua	7989	4.4686	5	2	0.0625861	0.0250344
8052	Ojinaga	Chihuahua	29996	4.41577	594	7	1.98026	0.0233364
8053	Praxedis G. Guerrero	Chihuahua	5140	13.7604	11	0	0.214008	0
8054	Riva Palacio	Chihuahua	8290	3.67187	6	3	0.0723764	0.0361882
8055	Rosales	Chihuahua	18394	9.58687	57	10	0.309884	0.0543656
8056	Rosario	Chihuahua	2182	1.87402	3	0	0.137489	0
8057	San Francisco de Borja	Chihuahua	2445	1.86241	4	0	0.163599	0
8058	San Francisco de Conchos	Chihuahua	2830	3.24034	11	4	0.388693	0.141343
8059	San Francisco del Oro	Chihuahua	5502	11.5511	22	5	0.399855	0.090876
8060	Santa Barbara	Chihuahua	11572	33.7472	65	7	0.561701	0.0604908
8061	Satevo	Chihuahua	3381	0.955807	6	0	0.177462	0
8062	Saucillo	Chihuahua	34050	11.256	150	33	0.440529	0.0969163
8063	Temosachic	Chihuahua	7001	1.64214	10	5	0.142837	0.0714184
8064	El Tule	Chihuahua	1830	3.92416	5	1	0.273224	0.0546448
8065	Urique	Chihuahua	22257	6.78685	30	3	0.134789	0.0134789
8066	Uruachi	Chihuahua	6630	2.50651	1	0	0.015083	0
8067	Valle de Zaragoza	Chihuahua	5651	1.92464	14	3	0.247744	0.0530879
9002	Azcapotzalco	Ciudad de Mexico	408441	12257	14294	1058	3.49965	0.259034
9003	Coyoacan	Ciudad de Mexico	621952	11598.8	17076	906	2.74555	0.14567
9004	Cuajimalpa de Morelos	Ciudad de Mexico	199809	2811.4	6324	251	3.16502	0.12562
9005	Gustavo A. Madero	Ciudad de Mexico	1176967	13469.8	31778	2570	2.69999	0.218358
9006	Iztacalco	Ciudad de Mexico	393821	17150.4	11598	895	2.94499	0.227261
9007	Iztapalapa	Ciudad de Mexico	1815551	16134.2	37332	2812	2.05624	0.154884
9008	La Magdalena Contreras	Ciudad de Mexico	245147	3886.61	9429	254	3.84626	0.103611
9009	Milpa Alta	Ciudad de Mexico	139371	469.691	5803	148	4.16371	0.106191
9010	Alvaro Obregon	Ciudad de Mexico	755537	7923.14	27558	1191	3.64747	0.157636
9011	Tlahuac	Ciudad de Mexico	366586	4293.42	13798	402	3.76392	0.10966
9012	Tlalpan	Ciudad de Mexico	682234	2180.69	24598	765	3.60551	0.112132
9013	Xochimilco	Ciudad de Mexico	418060	3683.21	14734	515	3.52437	0.123188
9014	Benito Juarez	Ciudad de Mexico	433708	16336.2	10129	499	2.33544	0.115054
9015	Cuauhtemoc	Ciudad de Mexico	548606	16966.2	15131	1050	2.75808	0.191394
9016	Miguel Hidalgo	Ciudad de Mexico	379624	8230.89	10511	574	2.76879	0.151202
9017	Venustiano Carranza	Ciudad de Mexico	433231	12868.5	14231	843	3.28485	0.194584
10001	Canatlan	Durango	34749	10.0576	335	15	0.964057	0.0431667
10002	Canelas	Durango	4816	5.45114	0	0	0	0
10003	Coneto de Comonfort	Durango	4649	4.37134	5	0	0.10755	0
10004	Cuencame	Durango	37479	7.08018	329	18	0.877825	0.0480269
10005	Durango	Durango	695597	75.731	12393	588	1.78164	0.0845317
10006	General Simon Bolivar	Durango	10812	4.9905	12	2	0.110988	0.018498
10007	Gomez Palacio	Durango	369760	443.111	5645	477	1.52667	0.129003
10008	Guadalupe Victoria	Durango	37792	29.0015	308	25	0.814987	0.0661516
10009	Guanacevi	Durango	10512	1.93379	15	2	0.142694	0.0190259
10010	Hidalgo	Durango	4165	0.896105	24	1	0.57623	0.0240096
10011	Inde	Durango	5392	2.17286	16	1	0.296736	0.018546
10012	Lerdo	Durango	164763	77.4703	1655	85	1.00447	0.0515893
10013	Mapimi	Durango	28301	3.69365	98	5	0.346278	0.0176672
10014	Mezquital	Durango	40593	4.90051	38	1	0.0936122	0.00246348
10015	Nazas	Durango	13877	5.87108	34	4	0.24501	0.0288247
10016	Nombre de Dios	Durango	20881	17.8011	58	16	0.277764	0.0766247
10017	Ocampo	Durango	10333	2.85925	91	2	0.880674	0.0193555
10018	El Oro	Durango	12281	3.51288	101	3	0.822409	0.024428
10019	Otaez	Durango	5513	3.25822	4	0	0.0725558	0
10020	Panuco de Coronado	Durango	12907	12.7123	35	5	0.271171	0.0387387
10021	Penon Blanco	Durango	11538	6.92517	23	5	0.199341	0.0433351
10022	Poanas	Durango	26935	24.1507	160	16	0.594023	0.0594023
10023	Pueblo Nuevo	Durango	53006	7.71665	555	19	1.04705	0.035845
10024	Rodeo	Durango	14407	10.1562	91	8	0.631637	0.0555286
10025	San Bernardo	Durango	3459	1.51247	7	1	0.202371	0.0289101
10026	San Dimas	Durango	20114	3.70797	93	11	0.462365	0.0546883
10027	San Juan de Guadalupe	Durango	5917	2.48155	3	0	0.0507014	0
10028	San Juan del Rio	Durango	13310	9.61077	63	1	0.473328	0.00751315
10029	San Luis del Cordero	Durango	2258	3.7709	10	1	0.44287	0.044287
10030	San Pedro del Gallo	Durango	1631	0.916417	0	0	0	0
10031	Santa Clara	Durango	7509	7.70273	23	0	0.306299	0
10032	Santiago Papasquiaro	Durango	51125	8.06728	177	20	0.34621	0.0391198
10033	Suchil	Durango	6766	4.65862	39	3	0.576411	0.0443393
10034	Tamazula	Durango	27368	4.76685	100	4	0.36539	0.0146156
10035	Tepehuanes	Durango	11545	1.921	20	0	0.173235	0
10036	Tlahualilo	Durango	24946	5.30611	106	25	0.424918	0.100216
10037	Topia	Durango	9849	6.11211	54	1	0.548279	0.0101533
10038	Vicente Guerrero	Durango	23279	63.6568	161	15	0.69161	0.0644358
10039	Nuevo Ideal	Durango	28862	15.7503	420	10	1.4552	0.0346476
11001	Abasolo	Guanajuato	95581	156.617	391	34	0.409077	0.0355719
11002	Acambaro	Guanajuato	118967	136.523	1665	55	1.39955	0.0462313
11003	San Miguel de Allende	Guanajuato	183034	118.844	1290	72	0.704787	0.039337
11004	Apaseo el Alto	Guanajuato	72209	194.691	476	26	0.659198	0.0360066
11005	Apaseo el Grande	Guanajuato	99036	237.526	643	55	0.649259	0.0555354
11006	Atarjea	Guanajuato	5559	17.8661	20	0	0.359777	0
11007	Celaya	Guanajuato	530820	967.695	7091	414	1.33586	0.0779925
11008	Manuel Doblado	Guanajuato	40608	49.9548	303	20	0.746158	0.0492514
11009	Comonfort	Guanajuato	87191	179.963	481	40	0.551662	0.0458763
11010	Coroneo	Guanajuato	12998	105.789	173	1	1.33097	0.00769349
11011	Cortazar	Guanajuato	101319	304.683	1092	113	1.07778	0.111529
11012	Cueramaro	Guanajuato	29959	116.05	368	11	1.22835	0.0367168
11013	Doctor Mora	Guanajuato	25606	111.965	163	10	0.63657	0.0390533
11014	Dolores Hidalgo Cuna de la Independencia Nacional	Guanajuato	160771	97.9965	1602	84	0.996448	0.0522482
11015	Guanajuato	Guanajuato	198035	197.041	2620	132	1.323	0.0666549
11016	Huanimaro	Guanajuato	22612	178.724	178	14	0.787193	0.061914
11017	Irapuato	Guanajuato	610700	723.696	6906	456	1.13083	0.0746684
11018	Jaral del Progreso	Guanajuato	41154	236.502	640	20	1.55513	0.0485979
11019	Jerecuaro	Guanajuato	51332	58.5699	371	8	0.722746	0.0155848
11020	Leon	Guanajuato	1679610	1387.61	24126	1814	1.4364	0.108001
11021	Moroleon	Guanajuato	54378	342.898	785	16	1.4436	0.0294237
11022	Ocampo	Guanajuato	24758	24.3608	349	12	1.40965	0.0484692
11023	Penjamo	Guanajuato	159968	103.292	1193	72	0.745774	0.045009
11024	Pueblo Nuevo	Guanajuato	12620	212.503	118	3	0.935024	0.0237718
11025	Purisima del Rincon	Guanajuato	86012	298.529	566	34	0.658048	0.0395294
11026	Romita	Guanajuato	62603	143.292	711	28	1.13573	0.0447263
11027	Salamanca	Guanajuato	293293	391.419	4239	233	1.44531	0.0794427
11028	Salvatierra	Guanajuato	106978	181.813	1516	56	1.41711	0.0523472
11029	San Diego de la Union	Guanajuato	41588	41.4463	578	7	1.38982	0.0168318
11030	San Felipe	Guanajuato	118417	39.7644	1201	43	1.01421	0.0363124
11031	San Francisco del Rincon	Guanajuato	125904	298.613	1490	89	1.18344	0.0706888
11032	San Jose Iturbide	Guanajuato	83562	153.821	577	46	0.690505	0.0550489
11033	San Luis de la Paz	Guanajuato	127678	63.4568	1396	105	1.09338	0.0822381
11034	Santa Catarina	Guanajuato	5584	28.9512	23	0	0.411891	0
11035	Santa Cruz de Juventino Rosas	Guanajuato	88644	208.34	933	74	1.05252	0.08348
11036	Santiago Maravatio	Guanajuato	7327	88.2851	133	7	1.8152	0.0955371
11037	Silao de la Victoria	Guanajuato	201020	376.622	2015	183	1.00239	0.0910357
11038	Tarandacuao	Guanajuato	12978	108.219	138	3	1.06334	0.023116
11039	Tarimoro	Guanajuato	36574	110.281	279	11	0.762837	0.030076
11040	Tierra Blanca	Guanajuato	20238	49.8847	117	5	0.57812	0.024706
11041	Uriangato	Guanajuato	67184	581.796	831	11	1.2369	0.0163729
11042	Valle de Santiago	Guanajuato	153094	188.266	1607	66	1.04968	0.0431108
11043	Victoria	Guanajuato	21521	20.7436	103	5	0.478602	0.0232331
11044	Villagran	Guanajuato	62918	493.732	609	59	0.967927	0.0937728
11045	Xichu	Guanajuato	12285	13.6093	59	3	0.48026	0.02442
11046	Yuriria	Guanajuato	73948	111.817	683	13	0.923622	0.0175799
12001	Acapulco de Juarez	Guerrero	840795	485.609	10781	1218	1.28224	0.144863
12002	Ahuacuotzingo	Guerrero	27366	31.4355	119	5	0.434846	0.0182708
12003	Ajuchitlan del Progreso	Guerrero	38895	19.5296	115	14	0.295668	0.0359943
12004	Alcozauca de Guerrero	Guerrero	20112	42.7805	21	3	0.104415	0.0149165
12005	Alpoyeca	Guerrero	6959	74.1682	12	5	0.172439	0.0718494
12006	Apaxtla	Guerrero	11719	18.7319	13	2	0.110931	0.0170663
12007	Arcelia	Guerrero	32547	43.271	162	10	0.497742	0.0307248
12008	Atenango del Rio	Guerrero	8914	16.0102	15	3	0.168275	0.0336549
12009	Atlamajalcingo del Monte	Guerrero	5284	36.0338	6	3	0.11355	0.0567752
12010	Atlixtac	Guerrero	28136	49.0654	4	0	0.0142167	0
12011	Atoyac de Alvarez	Guerrero	62574	43.146	343	35	0.548151	0.0559338
12012	Ayutla de los Libres	Guerrero	70242	66.6499	151	15	0.214971	0.0213547
12013	Azoyu	Guerrero	13164	33.1432	34	8	0.25828	0.0607718
12014	Benito Juarez	Guerrero	15926	69.1571	65	3	0.408138	0.0188371
12015	Buenavista de Cuellar	Guerrero	13737	45.3347	72	5	0.524132	0.036398
12016	Coahuayutla de Jose Maria Izazaga	Guerrero	12661	4.79912	4	3	0.0315931	0.0236948
12017	Cocula	Guerrero	14050	31.5936	28	8	0.199288	0.0569395
12018	Copala	Guerrero	14641	49.1987	44	6	0.300526	0.0409808
12019	Copalillo	Guerrero	15096	20.6435	15	1	0.0993641	0.00662427
12020	Copanatoyac	Guerrero	20779	67.7503	6	1	0.0288753	0.00481255
12021	Coyuca de Benitez	Guerrero	78931	43.532	169	27	0.214111	0.0342071
12022	Coyuca de Catalan	Guerrero	40408	12.0591	160	20	0.395961	0.0494951
12023	Cuajinicuilapa	Guerrero	27919	44.0239	105	3	0.376088	0.0107454
12024	Cualac	Guerrero	7807	32.6636	5	0	0.0640451	0
12025	Cuautepec	Guerrero	16569	52.6133	15	5	0.0905305	0.0301768
12026	Cuetzala del Progreso	Guerrero	8951	24.0472	4	2	0.0446877	0.0223439
12027	Cutzamala de Pinzon	Guerrero	20384	15.3193	54	15	0.264914	0.0735871
12028	Chilapa de Alvarez	Guerrero	133299	177.813	307	35	0.230309	0.0262568
12029	Chilpancingo de los Bravo	Guerrero	284330	130.336	4572	276	1.60799	0.0970703
12030	Florencio Villarreal	Guerrero	21527	75.4636	47	7	0.21833	0.0325173
12031	General Canuto A. Neri	Guerrero	5936	22.8972	1	0	0.0168464	0
12032	General Heliodoro Castillo	Guerrero	37840	21.9321	67	4	0.177061	0.0105708
12033	Huamuxtitlan	Guerrero	15763	57.399	71	13	0.450422	0.0824716
12034	Huitzuco de los Figueroa	Guerrero	38696	29.2192	108	22	0.279099	0.0568534
12035	Iguala de la Independencia	Guerrero	158141	277.912	795	135	0.502716	0.0853669
12036	Igualapa	Guerrero	11614	59.3544	69	8	0.594111	0.0688824
12037	Ixcateopan de Cuauhtemoc	Guerrero	6451	30.512	6	1	0.0930088	0.0155015
12038	Zihuatanejo de Azueta	Guerrero	130796	89.2067	1558	124	1.19117	0.0948041
12039	Juan R. Escudero	Guerrero	25742	62.8854	248	13	0.963406	0.0505011
12040	Leonardo Bravo	Guerrero	26857	37.2826	68	4	0.253193	0.0148937
12041	Malinaltepec	Guerrero	28166	59.4796	36	3	0.127814	0.0106511
12042	Martir de Cuilapan	Guerrero	19306	31.4113	32	9	0.165752	0.0466176
12043	Metlatonoc	Guerrero	19095	31.6971	9	1	0.0471328	0.00523697
12044	Mochitlan	Guerrero	13196	25.7288	43	8	0.325856	0.0606244
12045	Olinala	Guerrero	26372	37.3573	34	3	0.128925	0.0113757
12046	Ometepec	Guerrero	69853	115.536	466	36	0.667115	0.0515368
12047	Pedro Ascencio Alquisiras	Guerrero	7049	24.0396	3	3	0.0425592	0.0425592
12048	Petatlan	Guerrero	45389	23.0303	224	23	0.493512	0.0506731
12049	Pilcaya	Guerrero	13270	82.0912	12	1	0.0904295	0.0075358
12050	Pungarabato	Guerrero	38809	308.085	325	47	0.837435	0.121106
12051	Quechultenango	Guerrero	36981	43.7088	65	6	0.175766	0.0162245
12052	San Luis Acatlan	Guerrero	45121	41.009	77	11	0.170652	0.0243789
12053	San Marcos	Guerrero	50859	43.8614	93	16	0.182858	0.0314595
12054	San Miguel Totolapan	Guerrero	28289	11.9457	53	7	0.187352	0.0247446
12055	Taxco de Alarcon	Guerrero	112561	173.57	329	91	0.292286	0.0808451
12056	Tecoanapa	Guerrero	47593	68.0975	106	7	0.222722	0.014708
12057	Tecpan de Galeana	Guerrero	66974	23.5317	180	25	0.268761	0.0373279
12058	Teloloapan	Guerrero	59123	58.7399	108	19	0.18267	0.0321364
12059	Tepecoacuilco de Trujano	Guerrero	32914	38.6697	74	13	0.224828	0.0394969
12060	Tetipac	Guerrero	14890	68.6211	7	2	0.0470114	0.0134318
12061	Tixtla de Guerrero	Guerrero	44479	114.49	691	25	1.55354	0.0562063
12062	Tlacoachistlahuaca	Guerrero	24221	30.1076	15	1	0.0619297	0.00412865
12063	Tlacoapa	Guerrero	10420	37.1814	4	0	0.0383877	0
12064	Tlalchapa	Guerrero	12711	27.011	42	5	0.330422	0.039336
12065	Tlalixtaquilla de Maldonado	Guerrero	7626	64.946	6	1	0.0786782	0.013113
12066	Tlapa de Comonfort	Guerrero	93574	153.678	389	53	0.415714	0.0566397
12067	Tlapehuala	Guerrero	22706	79.965	109	18	0.480049	0.0792742
12068	La Union de Isidoro Montes de Oca	Guerrero	26968	15.3481	112	16	0.415307	0.0593296
12069	Xalpatlahuac	Guerrero	12255	54.0609	9	2	0.0734394	0.0163199
12070	Xochihuehuetlan	Guerrero	7398	28.3181	33	7	0.446067	0.0946202
12071	Xochistlahuaca	Guerrero	30222	66.5238	89	4	0.294487	0.0132354
12072	Zapotitlan Tablas	Guerrero	12587	55.0848	6	2	0.0476682	0.0158894
12073	Zirandaro	Guerrero	18228	8.52246	123	4	0.674786	0.0219443
12074	Zitlala	Guerrero	23871	78.4188	43	1	0.180135	0.00418918
12075	Eduardo Neri	Guerrero	52924	42.4084	239	36	0.451591	0.0680221
12076	Acatepec	Guerrero	38738	61.3409	5	1	0.0129072	0.00258144
12077	Marquelia	Guerrero	14269	67.4874	64	9	0.448525	0.0630738
12078	Cochoapa el Grande	Guerrero	19337	31.1133	4	0	0.0206857	0
12079	Jose Joaquin de Herrera	Guerrero	17905	135.639	5	0	0.0279252	0
12080	Juchitan	Guerrero	7924	31.1153	18	2	0.227158	0.0252398
12081	Iliatenco	Guerrero	11317	47.0239	2	1	0.0176725	0.00883626
13001	Acatlan	Hidalgo	22119	92.2466	105	21	0.474705	0.094941
13002	Acaxochitlan	Hidalgo	46234	195.008	107	23	0.231431	0.0497469
13003	Actopan	Hidalgo	61311	227.335	350	66	0.57086	0.107648
13004	Agua Blanca de Iturbide	Hidalgo	9705	81.5016	31	4	0.319423	0.0412159
13005	Ajacuba	Hidalgo	19882	83.8091	113	23	0.568353	0.115683
13006	Alfajayucan	Hidalgo	22078	51.334	49	7	0.22194	0.0317058
13007	Almoloya	Hidalgo	13135	48.5522	89	6	0.677579	0.0456795
13008	Apan	Hidalgo	48036	150.054	556	72	1.15747	0.149888
13009	El Arenal	Hidalgo	20199	147.917	78	23	0.386158	0.113867
13010	Atitalaquia	Hidalgo	32226	519.791	282	64	0.87507	0.198597
13011	Atlapexco	Hidalgo	21662	153.23	45	5	0.207737	0.0230819
13012	Atotonilco el Grande	Hidalgo	29469	64.7785	84	15	0.285045	0.0509009
13013	Atotonilco de Tula	Hidalgo	41039	337.891	260	56	0.633544	0.136456
13014	Calnali	Hidalgo	18680	89.3115	36	4	0.192719	0.0214133
13015	Cardonal	Hidalgo	19853	33.7226	60	17	0.302221	0.0856294
13016	Cuautepec de Hinojosa	Hidalgo	62361	160.468	163	45	0.261381	0.0721605
13017	Chapantongo	Hidalgo	14659	53.074	114	4	0.777679	0.027287
13018	Chapulhuacan	Hidalgo	25460	110.928	27	5	0.106049	0.0196386
13019	Chilcuautla	Hidalgo	19638	88.8229	84	19	0.427742	0.0967512
13020	Eloxochitlan	Hidalgo	2972	12.5138	2	0	0.0672948	0
13021	Emiliano Zapata	Hidalgo	15803	129.291	230	29	1.45542	0.183509
13022	Epazoyucan	Hidalgo	16053	113.597	106	21	0.660313	0.130817
13023	Francisco I. Madero	Hidalgo	38879	399.621	164	47	0.421822	0.120888
13024	Huasca de Ocampo	Hidalgo	19077	63.4738	50	10	0.262096	0.0524191
13025	Huautla	Hidalgo	23193	80.0634	36	8	0.155219	0.0344932
13026	Huazalingo	Hidalgo	15009	140.934	13	3	0.0866147	0.019988
13027	Huehuetla	Hidalgo	27313	128.726	80	12	0.292901	0.0439351
13028	Huejutla de Reyes	Hidalgo	139683	357.748	630	91	0.451021	0.0651475
13029	Huichapan	Hidalgo	49792	75.9563	255	20	0.51213	0.0401671
13030	Ixmiquilpan	Hidalgo	99735	206.651	442	75	0.443174	0.0751993
13031	Jacala de Ledezma	Hidalgo	14478	33.1254	10	3	0.0690703	0.0207211
13032	Jaltocan	Hidalgo	12806	336.7	45	9	0.351398	0.0702796
13033	Juarez Hidalgo	Hidalgo	3412	31.0663	4	1	0.117233	0.0293083
13034	Lolotla	Hidalgo	10256	58.3934	16	6	0.156006	0.0585023
13035	Metepec	Hidalgo	12508	86.1306	38	4	0.303806	0.0319795
13036	San Agustin Metzquititlan	Hidalgo	10333	42.3967	20	3	0.193555	0.0290332
13037	Metztitlan	Hidalgo	22194	28.0809	30	9	0.135172	0.0405515
13038	Mineral del Chico	Hidalgo	9665	50.6856	28	1	0.289705	0.0103466
13039	Mineral del Monte	Hidalgo	15737	296.751	125	17	0.794306	0.108026
13040	La Mision	Hidalgo	10915	47.3162	13	4	0.119102	0.0366468
13041	Mixquiahuala de Juarez	Hidalgo	49931	370.311	331	61	0.662915	0.122169
13042	Molango de Escamilla	Hidalgo	12518	63.693	97	8	0.774884	0.063908
13043	Nicolas Flores	Hidalgo	7394	29.8678	4	0	0.0540979	0
13044	Nopala de Villagran	Hidalgo	18122	53.5012	63	1	0.347644	0.00551815
13045	Omitlan de Juarez	Hidalgo	10555	133.374	45	7	0.426338	0.0663193
13046	San Felipe Orizatlan	Hidalgo	41749	130.07	58	18	0.138925	0.0431148
13047	Pacula	Hidalgo	5354	14.0173	6	2	0.112066	0.0373552
13048	Pachuca de Soto	Hidalgo	280312	1832.51	4817	499	1.71844	0.178016
13049	Pisaflores	Hidalgo	18829	101.051	6	2	0.0318657	0.0106219
13050	Progreso de Obregon	Hidalgo	25375	281.094	162	32	0.638424	0.126108
13051	Mineral de la Reforma	Hidalgo	185907	1664.85	2163	178	1.16348	0.0957468
13052	San Agustin Tlaxiaca	Hidalgo	39180	132.729	215	49	0.548749	0.125064
13053	San Bartolo Tutotepec	Hidalgo	20082	56.3298	57	2	0.283836	0.00995917
13054	San Salvador	Hidalgo	37993	186.128	159	37	0.418498	0.0973864
13055	Santiago de Anaya	Hidalgo	18386	72.3317	58	15	0.315457	0.0815838
13056	Santiago Tulantepec de Lugo Guerrero	Hidalgo	40098	628.216	204	36	0.508754	0.08978
13057	Singuilucan	Hidalgo	17377	41.6489	62	15	0.356793	0.086321
13058	Tasquillo	Hidalgo	17607	73.9638	23	3	0.13063	0.0170387
13059	Tecozautla	Hidalgo	40515	77.803	75	8	0.185117	0.0197458
13060	Tenango de Doria	Hidalgo	19646	112.101	95	3	0.483559	0.0152703
13061	Tepeapulco	Hidalgo	58776	243.606	728	90	1.2386	0.153124
13062	Tepehuacan de Guerrero	Hidalgo	32819	95.3459	7	2	0.0213291	0.00609403
13063	Tepeji del Rio de Ocampo	Hidalgo	93651	266.826	705	110	0.752795	0.117457
13064	Tepetitlan	Hidalgo	11792	80.361	51	15	0.432497	0.127205
13065	Tetepango	Hidalgo	12533	280.988	59	10	0.470757	0.0797894
13066	Villa de Tezontepec	Hidalgo	13444	149.214	52	11	0.38679	0.0818209
13067	Tezontepec de Aldama	Hidalgo	57003	351.608	357	67	0.626283	0.117538
13068	Tianguistengo	Hidalgo	16044	60.9112	13	6	0.0810272	0.0373972
13069	Tizayuca	Hidalgo	137165	1798.03	1560	188	1.13732	0.137061
13070	Tlahuelilpan	Hidalgo	20742	662.82	123	26	0.593	0.12535
13071	Tlahuiltepa	Hidalgo	10933	20.7473	8	1	0.073173	0.00914662
13072	Tlanalapa	Hidalgo	11165	135.554	123	18	1.10166	0.161218
13073	Tlanchinol	Hidalgo	42175	108.533	32	7	0.0758743	0.0165975
13074	Tlaxcoapan	Hidalgo	30727	794.13	268	48	0.872197	0.156214
13075	Tolcayuca	Hidalgo	17698	138.384	220	30	1.24308	0.169511
13076	Tula de Allende	Hidalgo	118824	356.109	1055	170	0.887868	0.143069
13077	Tulancingo de Bravo	Hidalgo	169624	785.986	1414	215	0.833608	0.126751
13078	Xochiatipan	Hidalgo	21234	158.191	21	3	0.098898	0.0141283
13079	Xochicoatlan	Hidalgo	8289	47.2792	13	2	0.156834	0.0241284
13080	Yahualica	Hidalgo	26131	170.797	22	7	0.0841912	0.0267881
13081	Zacualtipan de Angeles	Hidalgo	37628	139.152	141	22	0.374721	0.0584671
13082	Zapotlan de Juarez	Hidalgo	20402	195.195	170	41	0.833252	0.200961
13083	Zempoala	Hidalgo	50540	159.11	492	52	0.973486	0.102889
13084	Zimapan	Hidalgo	42586	49.2296	92	19	0.216033	0.0446156
14001	Acatic	Jalisco	23033	68.4917	37	6	0.160639	0.0260496
14002	Acatlan de Juarez	Jalisco	24131	157.97	83	16	0.343956	0.0663048
14003	Ahualulco de Mercado	Jalisco	24796	91.2732	92	22	0.371028	0.088724
14004	Amacueca	Jalisco	5840	47.123	16	1	0.273973	0.0171233
14005	Amatitan	Jalisco	16451	96.1641	19	5	0.115494	0.0303933
14006	Ameca	Jalisco	64979	78.0757	219	39	0.337032	0.0600194
14007	San Juanito de Escobedo	Jalisco	9961	51.6036	14	5	0.140548	0.0501958
14008	Arandas	Jalisco	80444	85.4227	117	16	0.145443	0.0198896
14009	El Arenal	Jalisco	21022	189.722	27	5	0.128437	0.0237846
14010	Atemajac de Brizuela	Jalisco	7149	20.2434	36	0	0.503567	0
14011	Atengo	Jalisco	5921	13.5447	7	2	0.118223	0.0337781
14012	Atenguillo	Jalisco	4257	7.03125	5	2	0.117454	0.0469814
14013	Atotonilco el Alto	Jalisco	64746	127.778	563	18	0.869552	0.0278009
14014	Atoyac	Jalisco	8721	19.4527	29	2	0.332531	0.0229331
14015	Autlan de Navarro	Jalisco	65556	93.5827	372	47	0.567454	0.0716944
14016	Ayotlan	Jalisco	40681	95.1861	52	10	0.127824	0.0245815
14017	Ayutla	Jalisco	13379	15.2556	24	6	0.179386	0.0448464
14018	La Barca	Jalisco	69931	168.544	326	52	0.466174	0.074359
14019	Bolanos	Jalisco	8193	9.55131	18	1	0.2197	0.0122055
14020	Cabo Corrientes	Jalisco	11100	7.24851	14	4	0.126126	0.036036
14021	Casimiro Castillo	Jalisco	23230	44.7203	97	23	0.417563	0.0990099
14022	Cihuatlan	Jalisco	44108	88.4633	122	32	0.276594	0.0725492
14023	Zapotlan el Grande	Jalisco	113944	419.347	1049	101	0.920628	0.08864
14024	Cocula	Jalisco	28567	86.9273	90	24	0.315049	0.084013
14025	Colotlan	Jalisco	19292	30.0746	234	14	1.21294	0.0725689
14026	Concepcion de Buenos Aires	Jalisco	6561	24.8754	15	1	0.228624	0.0152416
14027	Cuautitlan de Garcia Barragan	Jalisco	19139	13.8386	23	3	0.120173	0.0156748
14028	Cuautla	Jalisco	2302	5.56061	17	1	0.738488	0.0434405
14029	Cuquio	Jalisco	19373	30.3985	35	3	0.180664	0.0154855
14030	Chapala	Jalisco	54828	87.696	148	21	0.269935	0.0383016
14031	Chimaltitan	Jalisco	3582	5.52261	7	2	0.195422	0.0558347
14032	Chiquilistlan	Jalisco	6470	21.9162	10	2	0.15456	0.0309119
14033	Degollado	Jalisco	22848	53.9746	26	8	0.113796	0.035014
14034	Ejutla	Jalisco	2058	6.96262	1	0	0.0485909	0
14035	Encarnacion de Diaz	Jalisco	57255	46.1264	139	17	0.242774	0.0296917
14036	Etzatlan	Jalisco	21176	63.2337	22	4	0.103891	0.0188893
14037	El Grullo	Jalisco	26326	149.472	95	12	0.36086	0.0455823
14038	Guachinango	Jalisco	4536	5.46059	6	1	0.132275	0.0220459
14039	Guadalajara	Jalisco	1503505	10044.9	15837	1930	1.05334	0.128367
14040	Hostotipaquillo	Jalisco	10988	14.6594	2	1	0.0182017	0.00910084
14041	Huejucar	Jalisco	6197	20.2503	42	5	0.677747	0.0806842
14042	Huejuquilla el Alto	Jalisco	9449	12.4101	30	3	0.317494	0.0317494
14043	La Huerta	Jalisco	26051	13.034	78	7	0.299413	0.0268704
14044	Ixtlahuacan de los Membrillos	Jalisco	59970	300.376	149	20	0.248458	0.03335
14045	Ixtlahuacan del Rio	Jalisco	20383	24.7209	35	10	0.171712	0.0490605
14046	Jalostotitlan	Jalisco	36081	69.911	26	7	0.0720601	0.0194008
14047	Jamay	Jalisco	26504	164.1	97	10	0.365982	0.0377302
14048	Jesus Maria	Jalisco	20395	30.9192	35	10	0.171611	0.0490316
14049	Jilotlan de los Dolores	Jalisco	10149	6.91342	20	1	0.197064	0.00985319
14050	Jocotepec	Jalisco	49419	153.563	147	16	0.297456	0.0323762
14051	Juanacatlan	Jalisco	19203	140.2	87	8	0.453054	0.0416602
14052	Juchitlan	Jalisco	6021	24.6656	7	2	0.11626	0.0332171
14053	Lagos de Moreno	Jalisco	175696	70.5523	976	130	0.555505	0.0739914
14054	El Limon	Jalisco	5896	51.9664	19	3	0.322252	0.050882
14055	Magdalena	Jalisco	24117	82.9883	40	7	0.165858	0.0290252
14056	Santa Maria del Oro	Jalisco	2224	2.88184	1	0	0.044964	0
14057	La Manzanilla de la Paz	Jalisco	4033	30.3161	20	3	0.495909	0.0743863
14058	Mascota	Jalisco	15635	8.55336	79	7	0.505277	0.0447713
14059	Mazamitla	Jalisco	14962	52.1422	55	4	0.367598	0.0267344
14060	Mexticacan	Jalisco	5470	19.2382	17	2	0.310786	0.0365631
14061	Mezquitic	Jalisco	20751	6.23374	35	7	0.168667	0.0337333
14062	Mixtlan	Jalisco	3772	6.02706	2	1	0.0530223	0.0265111
14063	Ocotlan	Jalisco	106059	440.448	456	85	0.429949	0.0801441
14064	Ojuelos de Jalisco	Jalisco	34061	29.7676	211	10	0.619477	0.0293591
14065	Pihuamo	Jalisco	12017	13.8108	25	5	0.208039	0.0416077
14066	Poncitlan	Jalisco	55191	66.6232	121	20	0.219239	0.0362378
14067	Puerto Vallarta	Jalisco	299434	443.524	2632	299	0.878992	0.0998551
14068	Villa Purificacion	Jalisco	11662	6.35292	27	3	0.231521	0.0257246
14069	Quitupan	Jalisco	8797	13.1338	13	1	0.147778	0.0113675
14070	El Salto	Jalisco	200159	2175.8	651	87	0.325241	0.0434654
14071	San Cristobal de la Barranca	Jalisco	3155	6.08765	3	1	0.0950872	0.0316957
14072	San Diego de Alejandria	Jalisco	7699	22.0882	47	3	0.610469	0.0389661
14073	San Juan de los Lagos	Jalisco	74195	88.3514	393	27	0.529685	0.0363906
14074	San Julian	Jalisco	16999	65.4815	34	4	0.200012	0.0235308
14075	San Marcos	Jalisco	4054	13.3855	13	2	0.320671	0.049334
14076	San Martin de Bolanos	Jalisco	3259	4.76919	5	0	0.153421	0
14077	San Martin Hidalgo	Jalisco	29493	86.6984	61	17	0.206829	0.0576408
14078	San Miguel el Alto	Jalisco	35081	44.9778	44	5	0.125424	0.0142527
14079	Gomez Farias	Jalisco	15352	43.7329	97	16	0.631839	0.104221
14080	San Sebastian del Oeste	Jalisco	5954	5.37843	4	3	0.0671817	0.0503863
14081	Santa Maria de los Angeles	Jalisco	3407	13.1988	9	2	0.264162	0.0587027
14082	Sayula	Jalisco	39384	183.611	92	14	0.233597	0.0355474
14083	Tala	Jalisco	85654	191.167	376	54	0.438975	0.0630443
14084	Talpa de Allende	Jalisco	16034	8.09416	27	1	0.168392	0.00623675
14085	Tamazula de Gordiano	Jalisco	41130	30.356	364	19	0.884999	0.046195
14086	Tapalpa	Jalisco	20647	33.569	27	2	0.13077	0.00968664
14087	Tecalitlan	Jalisco	17722	13.6945	51	3	0.287778	0.0169281
14088	Tecolotlan	Jalisco	18483	24.3425	19	3	0.102797	0.0162311
14089	Techaluta de Montenegro	Jalisco	3994	50.7764	6	0	0.150225	0
14090	Tenamaxtlan	Jalisco	7500	26.8388	3	0	0.04	0
14091	Teocaltiche	Jalisco	44188	47.7923	270	5	0.611026	0.0113153
14092	Teocuitatlan de Corona	Jalisco	11168	33.6411	17	6	0.152221	0.0537249
14093	Tepatitlan de Morelos	Jalisco	151133	108.884	964	56	0.637849	0.0370535
14094	Tequila	Jalisco	44789	26.6983	60	15	0.133961	0.0334904
14095	Teuchitlan	Jalisco	10327	47.5347	22	5	0.213034	0.0484168
14096	Tizapan el Alto	Jalisco	22538	117.11	36	10	0.15973	0.0443695
14097	Tlajomulco de Zuniga	Jalisco	644175	963.526	2091	256	0.324601	0.0397408
14098	San Pedro Tlaquepaque	Jalisco	708568	6118.43	3059	396	0.431716	0.0558874
14099	Toliman	Jalisco	10926	21.4448	19	5	0.173897	0.0457624
14100	Tomatlan	Jalisco	37913	12.6652	36	9	0.0949542	0.0237386
14101	Tonala	Jalisco	577668	3687.83	2615	280	0.452682	0.0484707
14102	Tonaya	Jalisco	6417	22.0078	10	0	0.155836	0
14103	Tonila	Jalisco	8426	58.1019	19	3	0.225493	0.0356041
14104	Totatiche	Jalisco	4691	8.07266	18	2	0.383713	0.0426348
14105	Tototlan	Jalisco	24685	73.9525	48	9	0.19445	0.0364594
14106	Tuxcacuesco	Jalisco	4628	10.833	13	0	0.280899	0
14107	Tuxcueca	Jalisco	6681	50.8346	10	2	0.149678	0.0299356
14108	Tuxpan	Jalisco	37226	51.6208	164	36	0.440552	0.0967066
14109	Union de San Antonio	Jalisco	19231	26.6301	87	4	0.452395	0.0207998
14110	Union de Tula	Jalisco	14444	32.8364	27	6	0.186929	0.0415397
14111	Valle de Guadalupe	Jalisco	7487	21.4473	24	2	0.320556	0.026713
14112	Valle de Juarez	Jalisco	5902	30.4362	14	1	0.237208	0.0169434
14113	San Gabriel	Jalisco	17376	23.4407	22	3	0.126611	0.0172652
14114	Villa Corona	Jalisco	19122	60.5771	43	9	0.224872	0.0470662
14115	Villa Guerrero	Jalisco	5882	8.8259	6	0	0.102006	0
14116	Villa Hidalgo	Jalisco	21795	48.5954	52	2	0.238587	0.00917642
14117	Canadas de Obregon	Jalisco	4441	16.4883	7	0	0.157622	0
14118	Yahualica de Gonzalez Gallo	Jalisco	23957	42.9193	103	10	0.429937	0.0417415
14119	Zacoalco de Torres	Jalisco	30432	64.0068	87	6	0.285883	0.0197161
14120	Zapopan	Jalisco	1433360	1250.6	8067	707	0.562803	0.0493247
14121	Zapotiltic	Jalisco	31317	124.933	105	14	0.335281	0.0447042
14122	Zapotitlan de Vadillo	Jalisco	7479	24.6081	17	1	0.227303	0.0133708
14123	Zapotlan del Rey	Jalisco	19347	48.7562	34	5	0.175738	0.0258438
14124	Zapotlanejo	Jalisco	72439	101.63	137	13	0.189125	0.0179461
14125	San Ignacio Cerro Gordo	Jalisco	20202	89.4405	9	1	0.04455	0.00495
15001	Acambay de Ruiz Castaneda	Mexico	69520	147.224	301	20	0.432969	0.0287687
15002	Acolman	Mexico	186256	2156.91	997	84	0.535285	0.0450992
15003	Aculco	Mexico	52173	115.947	69	8	0.132252	0.0153336
15004	Almoloya de Alquisiras	Mexico	15645	91.9064	51	0	0.325983	0
15005	Almoloya de Juarez	Mexico	188124	394.522	630	86	0.334886	0.0457145
15006	Almoloya del Rio	Mexico	12169	1335.77	103	16	0.846413	0.131482
15007	Amanalco	Mexico	25851	116.934	129	8	0.499014	0.0309466
15008	Amatepec	Mexico	28414	44.8317	50	5	0.17597	0.017597
15009	Amecameca	Mexico	54548	310.77	362	28	0.663636	0.0513309
15010	Apaxco	Mexico	31576	420.319	121	44	0.383202	0.139346
15011	Atenco	Mexico	70016	804.134	349	57	0.498457	0.08141
15012	Atizapan	Mexico	12511	1473.32	432	110	3.45296	0.879226
15013	Atizapan de Zaragoza	Mexico	557108	6036.93	3325	465	0.596832	0.0834668
15014	Atlacomulco	Mexico	107378	418.781	1098	82	1.02256	0.0763657
15015	Atlautla	Mexico	32674	195.771	100	11	0.306054	0.0336659
15016	Axapusco	Mexico	30040	105.544	241	14	0.802264	0.0466045
15017	Ayapango	Mexico	11081	219.788	31	2	0.279758	0.0180489
15018	Calimaya	Mexico	60309	588.818	339	51	0.562105	0.0845645
15019	Capulhuac	Mexico	38196	1779.64	235	35	0.615248	0.0916326
15020	Coacalco de Berriozabal	Mexico	310743	8926.83	2568	341	0.826406	0.109737
15021	Coatepec Harinas	Mexico	41717	144.893	49	2	0.117458	0.00479421
15022	Cocotitlan	Mexico	15387	1046.72	111	8	0.721388	0.0519919
15023	Coyotepec	Mexico	44201	1114.72	298	58	0.674193	0.131219
15024	Cuautitlan	Mexico	175004	4310.73	2473	252	1.41311	0.143997
15025	Chalco	Mexico	397344	1773.93	4746	635	1.19443	0.159811
15026	Chapa de Mota	Mexico	30328	104.488	70	7	0.23081	0.023081
15027	Chapultepec	Mexico	12986	1128.76	104	18	0.800862	0.138611
15028	Chiautla	Mexico	31803	1595.02	128	21	0.402478	0.0660315
15029	Chicoloapan	Mexico	226911	5527.82	1092	152	0.481246	0.0669866
15030	Chiconcuac	Mexico	27570	4057.16	122	13	0.44251	0.0471527
15031	Chimalhuacan	Mexico	720207	13313.4	3530	590	0.490137	0.0819209
15032	Donato Guerra	Mexico	36158	189.755	53	7	0.146579	0.0193595
15033	Ecatepec de Morelos	Mexico	1707754	11001.4	15684	2247	0.918399	0.131576
15034	Ecatzingo	Mexico	10090	190.655	25	4	0.24777	0.0396432
15035	Huehuetoca	Mexico	147326	1238.48	643	79	0.436447	0.0536226
15036	Hueypoxtla	Mexico	46742	200.717	191	36	0.408626	0.0770185
15037	Huixquilucan	Mexico	290231	2071.93	2507	169	0.863795	0.0582295
15038	Isidro Fabela	Mexico	12512	157.905	32	1	0.255754	0.00799233
15039	Ixtapaluca	Mexico	551034	1710.18	3787	470	0.687253	0.0852942
15040	Ixtapan de la Sal	Mexico	38288	334.026	131	7	0.342144	0.0182825
15041	Ixtapan del Oro	Mexico	7283	73.7169	8	1	0.109845	0.0137306
15042	Ixtlahuaca	Mexico	163284	489.694	665	148	0.407266	0.0906396
15043	Xalatlaco	Mexico	32120	298.328	168	22	0.523039	0.0684932
15044	Jaltenco	Mexico	29179	6262.95	126	33	0.431817	0.113095
15045	Jilotepec	Mexico	94893	168.158	411	17	0.433119	0.0179149
15046	Jilotzingo	Mexico	20713	178.939	115	11	0.555207	0.0531067
15047	Jiquipilco	Mexico	79263	289.672	162	29	0.204383	0.0365871
15048	Jocotitlan	Mexico	70471	255.417	410	31	0.5818	0.0439897
15049	Joquicingo	Mexico	14710	320.954	70	8	0.475867	0.0543848
15050	Juchitepec	Mexico	27241	206.629	94	7	0.345068	0.0256966
15051	Lerma	Mexico	159948	696.9	1176	169	0.735239	0.105659
15053	Melchor Ocampo	Mexico	61172	4393.02	445	60	0.727457	0.0980841
15054	Metepec	Mexico	246055	3662.88	2311	299	0.939221	0.121518
15055	Mexicaltzingo	Mexico	13744	1179.02	124	20	0.902212	0.145518
15056	Morelos	Mexico	31832	135.912	89	14	0.279593	0.0439809
15057	Naucalpan de Juarez	Mexico	910187	5797.48	9274	1150	1.01891	0.126348
15058	Nezahualcoyotl	Mexico	1135786	18057.1	12929	1695	1.13833	0.149236
15059	Nextlalpan	Mexico	43640	803.02	199	29	0.456004	0.0664528
15060	Nicolas Romero	Mexico	441064	1908.78	2538	356	0.575427	0.0807139
15061	Nopaltepec	Mexico	9753	118.838	103	4	1.05609	0.041013
15062	Ocoyoacac	Mexico	71711	519.812	476	75	0.663775	0.104586
15063	Ocuilan	Mexico	36629	95.3813	102	18	0.278468	0.0491414
15064	El Oro	Mexico	39551	270.647	279	20	0.705418	0.0505676
15065	Otumba	Mexico	38186	270.807	259	34	0.678259	0.0890379
15066	Otzoloapan	Mexico	4236	27.11	8	1	0.188857	0.0236072
15067	Otzolotepec	Mexico	90805	797.521	343	48	0.377733	0.0528605
15068	Ozumba	Mexico	31154	660.688	176	14	0.564935	0.044938
15069	Papalotla	Mexico	4367	1389.8	22	2	0.503778	0.045798
15070	La Paz	Mexico	309596	8310.31	1640	295	0.529723	0.0952855
15071	Polotitlan	Mexico	15066	119.829	31	6	0.205761	0.0398248
15072	Rayon	Mexico	14608	638.738	93	15	0.636637	0.102683
15073	San Antonio la Isla	Mexico	31682	1258.78	204	30	0.643899	0.094691
15074	San Felipe del Progreso	Mexico	139213	380.013	356	54	0.255723	0.0387895
15075	San Martin de las Piramides	Mexico	29145	419.44	191	18	0.655344	0.0617602
15076	San Mateo Atenco	Mexico	80903	3876.58	681	108	0.841749	0.133493
15077	San Simon de Guerrero	Mexico	6556	50.368	38	1	0.579622	0.0152532
15078	Santo Tomas	Mexico	10262	99.1517	32	2	0.31183	0.0194894
15079	Soyaniquilpan de Juarez	Mexico	14339	98.5317	38	9	0.265012	0.0627659
15080	Sultepec	Mexico	28198	50.006	37	5	0.131215	0.0177318
15081	Tecamac	Mexico	500585	3211.98	3526	495	0.704376	0.0988843
15082	Tejupilco	Mexico	79795	119.905	586	45	0.734382	0.0563945
15083	Temamatla	Mexico	13690	470.682	172	7	1.25639	0.0511322
15084	Temascalapa	Mexico	41685	254.946	209	35	0.501379	0.0839631
15085	Temascalcingo	Mexico	67308	190.264	246	24	0.365484	0.035657
15086	Temascaltepec	Mexico	34348	60.7386	93	7	0.270758	0.0203796
15087	Temoaya	Mexico	109436	590.811	363	53	0.331701	0.0484301
15088	Tenancingo	Mexico	105306	642.571	497	66	0.471958	0.0626745
15089	Tenango del Aire	Mexico	13344	353.363	77	5	0.577038	0.03747
15090	Tenango del Valle	Mexico	92048	438.288	506	76	0.549713	0.0825656
15091	Teoloyucan	Mexico	69466	2252.23	419	73	0.603173	0.105087
15092	Teotihuacan	Mexico	60992	737.837	580	73	0.950944	0.119688
15093	Tepetlaoxtoc	Mexico	33108	186.196	73	10	0.220491	0.0302042
15094	Tepetlixpa	Mexico	21137	492.477	78	12	0.369021	0.0567725
15095	Tepotzotlan	Mexico	104335	507.046	348	63	0.333541	0.0603824
15096	Tequixquiac	Mexico	39658	326.072	147	32	0.370669	0.0806899
15097	Texcaltitlan	Mexico	20149	139.156	70	3	0.347412	0.0148891
15098	Texcalyacac	Mexico	5711	232.107	48	3	0.840483	0.0525302
15099	Texcoco	Mexico	262015	615.673	1524	268	0.581646	0.102284
15100	Tezoyuca	Mexico	46527	2872.89	270	46	0.580308	0.0988673
15101	Tianguistenco	Mexico	82457	628.964	390	60	0.472974	0.0727652
15102	Timilpan	Mexico	16819	101.569	52	1	0.309174	0.00594566
15103	Tlalmanalco	Mexico	51370	322.415	491	22	0.955811	0.0428266
15104	Tlalnepantla de Baz	Mexico	756537	9473.22	7640	966	1.00986	0.127687
15105	Tlatlaya	Mexico	37531	47.7562	38	1	0.10125	0.00266446
15106	Toluca	Mexico	948950	2235.63	9716	1101	1.02387	0.116023
15107	Tonatico	Mexico	13559	151.024	66	3	0.486762	0.0221255
15108	Tultepec	Mexico	160943	6051.02	1124	139	0.698384	0.086366
15109	Tultitlan	Mexico	556493	8480.49	3683	621	0.661823	0.111592
15110	Valle de Bravo	Mexico	70192	176.026	373	29	0.5314	0.0413152
15111	Villa de Allende	Mexico	54849	178.21	70	13	0.127623	0.0237014
15112	Villa del Carbon	Mexico	50614	167.964	146	12	0.288458	0.0237089
15113	Villa Guerrero	Mexico	71710	318.644	103	10	0.143634	0.0139451
15114	Villa Victoria	Mexico	110462	261.567	213	15	0.192826	0.0135793
15115	Xonacatlan	Mexico	54531	1025.08	492	74	0.902239	0.135703
15116	Zacazonapan	Mexico	4358	65.6639	13	0	0.298302	0
15117	Zacualpan	Mexico	16080	55.2622	29	0	0.180348	0
15118	Zinacantepec	Mexico	201988	654.291	1130	183	0.559439	0.0905994
15119	Zumpahuacan	Mexico	17962	89.1371	50	10	0.278365	0.0556731
15120	Zumpango	Mexico	217166	977.598	1472	240	0.677822	0.110515
15121	Cuautitlan Izcalli	Mexico	577190	5277.06	2971	522	0.514735	0.0904382
15122	Valle de Chalco Solidaridad	Mexico	419700	9043.12	1403	226	0.334286	0.053848
15123	Luvianos	Mexico	29784	42.566	114	14	0.382756	0.0470051
15124	San Jose del Rincon	Mexico	98957	208.11	157	16	0.158655	0.0161686
15125	Tonanitla	Mexico	10960	1220.68	51	9	0.465328	0.0821168
16001	Acuitzio	Michoacan de Ocampo	12019	68.571	32	1	0.266245	0.00832016
16002	Aguililla	Michoacan de Ocampo	15307	11.0031	9	2	0.0587966	0.0130659
16003	Alvaro Obregon	Michoacan de Ocampo	22905	144.58	115	5	0.502074	0.0218293
16004	Angamacutiro	Michoacan de Ocampo	15851	66.459	53	2	0.334364	0.0126175
16005	Angangueo	Michoacan de Ocampo	11768	154.124	52	3	0.441876	0.0254929
16006	Apatzingan	Michoacan de Ocampo	133955	82.0395	900	75	0.671867	0.055989
16007	Aporo	Michoacan de Ocampo	3432	59.1288	7	1	0.203963	0.0291375
16008	Aquila	Michoacan de Ocampo	26147	11.5815	38	4	0.145332	0.0152981
16009	Ario	Michoacan de Ocampo	38656	55.8928	338	18	0.874379	0.0465646
16010	Arteaga	Michoacan de Ocampo	22819	6.6635	37	9	0.162146	0.0394408
16011	Brisenas	Michoacan de Ocampo	11960	178.026	20	3	0.167224	0.0250836
16012	Buenavista	Michoacan de Ocampo	49450	53.8955	86	14	0.173913	0.0283114
16013	Caracuaro	Michoacan de Ocampo	9652	10.5626	65	5	0.673436	0.0518027
16014	Coahuayana	Michoacan de Ocampo	15155	41.5785	29	6	0.191356	0.0395909
16015	Coalcoman de Vazquez Pallares	Michoacan de Ocampo	18450	6.55287	88	7	0.476965	0.0379404
16016	Coeneo	Michoacan de Ocampo	21736	55.5839	56	9	0.257637	0.041406
16017	Contepec	Michoacan de Ocampo	35877	95.3669	34	6	0.0947682	0.0167238
16018	Copandaro	Michoacan de Ocampo	9487	55.1334	59	3	0.621904	0.0316222
16019	Cotija	Michoacan de Ocampo	19674	39.2156	53	1	0.269391	0.00508285
16020	Cuitzeo	Michoacan de Ocampo	31334	124.045	116	13	0.370205	0.0414885
16021	Charapan	Michoacan de Ocampo	13006	55.9993	29	5	0.222974	0.0384438
16022	Charo	Michoacan de Ocampo	23273	72.5064	179	16	0.769132	0.0687492
16023	Chavinda	Michoacan de Ocampo	10785	71.4381	6	0	0.0556328	0
16024	Cheran	Michoacan de Ocampo	20016	90.6079	65	8	0.32474	0.039968
16025	Chilchota	Michoacan de Ocampo	41138	135.957	127	11	0.308717	0.0267393
16026	Chinicuila	Michoacan de Ocampo	5016	4.92772	3	0	0.0598086	0
16027	Chucandiro	Michoacan de Ocampo	4567	23.9143	17	3	0.372236	0.0656886
16028	Churintzio	Michoacan de Ocampo	5345	23.4714	28	2	0.523854	0.0374181
16029	Churumuco	Michoacan de Ocampo	15902	14.3938	10	2	0.0628852	0.012577
16030	Ecuandureo	Michoacan de Ocampo	13168	43.6174	23	2	0.174666	0.0151883
16031	Epitacio Huerta	Michoacan de Ocampo	17519	41.6654	18	1	0.102746	0.00570809
16032	Erongaricuaro	Michoacan de Ocampo	16105	66.4273	43	8	0.266998	0.049674
16033	Gabriel Zamora	Michoacan de Ocampo	23887	65.3679	54	11	0.226064	0.0460502
16034	Hidalgo	Michoacan de Ocampo	129114	113.632	506	31	0.391902	0.0240098
16035	La Huacana	Michoacan de Ocampo	35584	18.3077	192	25	0.539568	0.0702563
16036	Huandacareo	Michoacan de Ocampo	12489	130.735	54	4	0.43238	0.0320282
16037	Huaniqueo	Michoacan de Ocampo	8412	42.2375	30	1	0.356633	0.0118878
16038	Huetamo	Michoacan de Ocampo	42622	20.7955	762	51	1.78781	0.119657
16039	Huiramba	Michoacan de Ocampo	9250	117.644	16	2	0.172973	0.0216216
16040	Indaparapeo	Michoacan de Ocampo	17595	100.372	30	3	0.170503	0.0170503
16041	Irimbo	Michoacan de Ocampo	15916	126.489	33	4	0.207339	0.0251319
16042	Ixtlan	Michoacan de Ocampo	13523	109.955	7	2	0.0517637	0.0147896
16043	Jacona	Michoacan de Ocampo	72669	616.505	203	20	0.279349	0.0275221
16044	Jimenez	Michoacan de Ocampo	13350	69.1232	54	12	0.404494	0.0898876
16045	Jiquilpan	Michoacan de Ocampo	34725	143.782	148	10	0.426206	0.0287977
16046	Juarez	Michoacan de Ocampo	15290	109.042	92	5	0.6017	0.0327011
16047	Jungapeo	Michoacan de Ocampo	22358	84.7095	33	4	0.147598	0.0178907
16048	Lagunillas	Michoacan de Ocampo	5862	81.1689	32	3	0.545889	0.0511771
16049	Madero	Michoacan de Ocampo	18769	18.5112	51	4	0.271725	0.0213117
16050	Maravatio	Michoacan de Ocampo	92676	133.751	495	23	0.534119	0.0248176
16051	Marcos Castellanos	Michoacan de Ocampo	14517	62.7477	33	2	0.22732	0.013777
16052	Lazaro Cardenas	Michoacan de Ocampo	192153	167.387	5183	328	2.69733	0.170697
16053	Morelia	Michoacan de Ocampo	825585	696.806	7391	530	0.895244	0.0641969
16054	Morelos	Michoacan de Ocampo	7866	43.1984	18	1	0.228833	0.0127129
16055	Mugica	Michoacan de Ocampo	47864	127.358	443	61	0.925539	0.127444
16056	Nahuatzen	Michoacan de Ocampo	29906	98.9521	50	12	0.167191	0.0401257
16057	Nocupetaro	Michoacan de Ocampo	8501	15.6611	62	3	0.729326	0.03529
16058	Nuevo Parangaricutiro	Michoacan de Ocampo	20844	89.2171	37	7	0.177509	0.0335828
16059	Nuevo Urecho	Michoacan de Ocampo	8480	25.7983	7	4	0.0825472	0.0471698
16060	Numaran	Michoacan de Ocampo	10290	134.83	84	11	0.816327	0.1069
16061	Ocampo	Michoacan de Ocampo	25418	179.788	36	4	0.141632	0.0157369
16062	Pajacuaran	Michoacan de Ocampo	20338	120.27	21	2	0.103255	0.00983381
16063	Panindicuaro	Michoacan de Ocampo	16536	57.578	37	7	0.223754	0.0423319
16064	Paracuaro	Michoacan de Ocampo	27992	55.8817	45	9	0.16076	0.032152
16065	Paracho	Michoacan de Ocampo	39341	162.154	240	38	0.610051	0.0965913
16066	Patzcuaro	Michoacan de Ocampo	98122	225.093	1115	69	1.13634	0.0703206
16067	Penjamillo	Michoacan de Ocampo	17752	48.1706	45	5	0.253493	0.0281658
16068	Periban	Michoacan de Ocampo	29376	89.0669	47	10	0.159995	0.0340414
16069	La Piedad	Michoacan de Ocampo	110385	390.692	1087	64	0.984735	0.0579789
16070	Purepero	Michoacan de Ocampo	16103	84.1632	110	3	0.683103	0.0186301
16071	Puruandiro	Michoacan de Ocampo	70372	98.6095	247	21	0.350992	0.0298414
16072	Querendaro	Michoacan de Ocampo	14356	61.5262	62	4	0.431875	0.0278629
16073	Quiroga	Michoacan de Ocampo	29118	137.364	144	7	0.494539	0.0240401
16074	Cojumatlan de Regules	Michoacan de Ocampo	10935	84.0278	42	2	0.384088	0.0182899
16075	Los Reyes	Michoacan de Ocampo	73199	153.179	212	30	0.289621	0.0409842
16076	Sahuayo	Michoacan de Ocampo	81371	639.783	243	21	0.298632	0.0258077
16077	San Lucas	Michoacan de Ocampo	18936	40.6113	100	5	0.528095	0.0264047
16078	Santa Ana Maya	Michoacan de Ocampo	13124	126.994	71	2	0.540994	0.0152393
16079	Salvador Escalante	Michoacan de Ocampo	51652	106.482	89	23	0.172307	0.0445288
16080	Senguio	Michoacan de Ocampo	19980	80.3506	25	3	0.125125	0.015015
16081	Susupuato	Michoacan de Ocampo	9161	34.3676	18	2	0.196485	0.0218317
16082	Tacambaro	Michoacan de Ocampo	81105	103.638	299	47	0.368658	0.0579496
16083	Tancitaro	Michoacan de Ocampo	32707	46.0487	40	5	0.122298	0.0152872
16084	Tangamandapio	Michoacan de Ocampo	30945	98.5879	61	3	0.197124	0.00969462
16085	Tangancicuaro	Michoacan de Ocampo	35305	92.2984	107	8	0.303073	0.0226597
16086	Tanhuato	Michoacan de Ocampo	16286	71.9564	58	1	0.356134	0.00614024
16087	Taretan	Michoacan de Ocampo	15465	84.0198	39	4	0.252182	0.0258649
16088	Tarimbaro	Michoacan de Ocampo	119032	468.684	439	39	0.368808	0.0327643
16089	Tepalcatepec	Michoacan de Ocampo	24911	31.3659	178	8	0.714544	0.0321143
16090	Tingambato	Michoacan de Ocampo	15878	84.1837	27	5	0.170047	0.0314901
16091	Ting├╝indin	Michoacan de Ocampo	15337	89.3705	22	2	0.143444	0.0130404
16092	Tiquicheo de Nicolas Romero	Michoacan de Ocampo	14082	9.47797	40	3	0.284051	0.0213038
16093	Tlalpujahua	Michoacan de Ocampo	30331	154.835	116	4	0.382447	0.0131878
16094	Tlazazalca	Michoacan de Ocampo	6654	32.8902	30	3	0.450857	0.0450857
16095	Tocumbo	Michoacan de Ocampo	12593	25.0441	24	1	0.190582	0.00794092
16096	Tumbiscatio	Michoacan de Ocampo	6992	3.40161	5	0	0.0715103	0
16097	Turicato	Michoacan de Ocampo	32588	21.1736	44	13	0.135019	0.039892
16098	Tuxpan	Michoacan de Ocampo	28471	117.686	80	8	0.280988	0.0280988
16099	Tuzantla	Michoacan de Ocampo	15964	15.764	138	13	0.864445	0.0814332
16100	Tzintzuntzan	Michoacan de Ocampo	15139	82.6198	116	11	0.766233	0.07266
16101	Tzitzio	Michoacan de Ocampo	9026	9.64495	31	4	0.343452	0.0443164
16102	Uruapan	Michoacan de Ocampo	354727	352.266	2646	261	0.745926	0.0735777
16103	Venustiano Carranza	Michoacan de Ocampo	26074	115.401	32	2	0.122728	0.00767048
16104	Villamar	Michoacan de Ocampo	17460	50.2188	53	4	0.303551	0.0229095
16105	Vista Hermosa	Michoacan de Ocampo	21677	148	36	11	0.166075	0.050745
16106	Yurecuaro	Michoacan de Ocampo	33136	191.489	119	10	0.359126	0.0301787
16107	Zacapu	Michoacan de Ocampo	79809	176.719	424	49	0.531268	0.0613966
16108	Zamora	Michoacan de Ocampo	207985	625.274	958	92	0.46061	0.044234
16109	Zinaparo	Michoacan de Ocampo	3343	29.76	33	1	0.987137	0.0299133
16110	Zinapecuaro	Michoacan de Ocampo	49471	83.517	230	18	0.464919	0.036385
16111	Ziracuaretiro	Michoacan de Ocampo	18251	114.755	51	4	0.279437	0.0219166
16112	Zitacuaro	Michoacan de Ocampo	172015	337.553	878	94	0.510421	0.0546464
16113	Jose Sixto Verduzco	Michoacan de Ocampo	27504	126.164	153	11	0.556283	0.0399942
17001	Amacuzac	Morelos	18861	161.45	45	6	0.238588	0.0318117
17002	Atlatlahucan	Morelos	24153	305.687	63	8	0.260837	0.0331222
17003	Axochiapan	Morelos	38236	271.11	134	43	0.350455	0.112459
17004	Ayala	Morelos	91043	248.143	355	41	0.389926	0.0450337
17005	Coatlan del Rio	Morelos	10479	126.15	22	6	0.209944	0.0572574
17006	Cuautla	Morelos	208227	1715.69	1262	178	0.606069	0.0854836
17007	Cuernavaca	Morelos	399426	2009.13	2424	342	0.606871	0.0856229
17008	Emiliano Zapata	Morelos	106645	1568.95	287	43	0.269117	0.0403207
17009	Huitzilac	Morelos	20372	108.253	62	9	0.304339	0.0441783
17010	Jantetelco	Morelos	18361	180.232	31	6	0.168836	0.032678
17011	Jiutepec	Morelos	227649	4088.47	952	125	0.418188	0.0549091
17012	Jojutla	Morelos	61366	413.202	335	57	0.545905	0.0928853
17013	Jonacatepec	Morelos	16732	185.937	62	6	0.370547	0.0358594
17014	Mazatepec	Morelos	10691	185.327	22	3	0.205781	0.028061
17015	Miacatlan	Morelos	28263	131.73	43	12	0.152142	0.0424583
17016	Ocuituco	Morelos	19683	228.423	65	8	0.330234	0.0406442
17017	Puente de Ixtla	Morelos	70917	239.173	247	67	0.348294	0.0944766
17018	Temixco	Morelos	123812	1210.08	355	68	0.286725	0.054922
17019	Tepalcingo	Morelos	28871	78.5931	92	26	0.318659	0.0900558
17020	Tepoztlan	Morelos	51373	212.935	121	18	0.235532	0.0350379
17021	Tetecala	Morelos	8326	123.491	20	0	0.240211	0
17022	Tetela del Volcan	Morelos	22015	224.564	59	8	0.267999	0.0363389
17023	Tlalnepantla	Morelos	7714	71.8628	21	2	0.272232	0.0259269
17024	Tlaltizapan de Zapata	Morelos	55553	233.875	192	38	0.345616	0.0684031
17025	Tlaquiltenango	Morelos	36147	66.673	118	25	0.326445	0.069162
17026	Tlayacapan	Morelos	19129	335.943	109	26	0.569815	0.135919
17027	Totolapan	Morelos	12802	214.463	29	6	0.226527	0.0468677
17028	Xochitepec	Morelos	74691	804.413	230	43	0.307935	0.0575705
17029	Yautepec	Morelos	109914	614.688	309	45	0.281129	0.0409411
17030	Yecapixtla	Morelos	56334	326.646	174	22	0.308872	0.0390528
17031	Zacatepec	Morelos	39137	1277.6	321	55	0.820196	0.140532
17032	Zacualpan	Morelos	10182	190.209	24	2	0.23571	0.0196425
17033	Temoac	Morelos	16954	459.016	24	6	0.14156	0.0353899
18001	Acaponeta	Nayarit	40422	28.6225	186	46	0.460145	0.113799
18002	Ahuacatlan	Nayarit	17226	34.4341	48	13	0.278649	0.0754673
18003	Amatlan de Canas	Nayarit	12736	24.7863	15	3	0.117776	0.0235553
18004	Compostela	Nayarit	81920	43.9613	252	43	0.307617	0.0524902
18005	Huajicori	Nayarit	13540	6.11701	47	4	0.34712	0.0295421
18006	Ixtlan del Rio	Nayarit	31770	65.0244	121	16	0.380862	0.050362
18007	Jala	Nayarit	20016	40.1135	111	34	0.554556	0.169864
18008	Xalisco	Nayarit	62038	124.331	338	34	0.544827	0.0548051
18009	Del Nayar	Nayarit	45317	8.90355	56	9	0.123574	0.0198601
18010	Rosamorada	Nayarit	37093	20.361	184	38	0.49605	0.102445
18011	Ruiz	Nayarit	26928	52.2553	74	19	0.274807	0.0705585
18012	San Blas	Nayarit	48024	43.9239	124	35	0.258204	0.0728802
18013	San Pedro Lagunillas	Nayarit	8231	16.1092	15	4	0.182238	0.0485968
18014	Santa Maria del Oro	Nayarit	25510	23.5963	65	16	0.254802	0.0627205
18015	Santiago Ixcuintla	Nayarit	106038	61.9627	655	96	0.617703	0.0905336
18016	Tecuala	Nayarit	43043	41.6322	178	64	0.41354	0.148689
18017	Tepic	Nayarit	445889	275.361	3996	375	0.896187	0.0841016
18018	Tuxpan	Nayarit	33358	107.347	261	53	0.782421	0.158882
18019	La Yesca	Nayarit	14962	3.49983	5	0	0.033418	0
18020	Bahia de Banderas	Nayarit	174510	228.222	787	98	0.450977	0.0561572
19001	Abasolo	Nuevo Leon	2918	62.8203	21	3	0.719671	0.10281
19002	Agualeguas	Nuevo Leon	2599	2.6726	36	1	1.38515	0.0384763
19003	Los Aldamas	Nuevo Leon	1506	2.18792	2	0	0.132802	0
19004	Allende	Nuevo Leon	38297	203.103	721	11	1.88265	0.0287229
19005	Anahuac	Nuevo Leon	19976	4.42946	117	5	0.585703	0.02503
19006	Apodaca	Nuevo Leon	665734	2990.57	7464	548	1.12117	0.0823152
19007	Aramberri	Nuevo Leon	17800	6.69224	88	0	0.494382	0
19008	Bustamante	Nuevo Leon	4384	9.47005	30	1	0.684307	0.0228102
19009	Cadereyta Jimenez	Nuevo Leon	105145	93.0645	780	65	0.741833	0.0618194
19010	El Carmen	Nuevo Leon	47326	458.087	323	27	0.6825	0.0570511
19011	Cerralvo	Nuevo Leon	8324	8.33728	235	6	2.82316	0.0720807
19012	Cienega de Flores	Nuevo Leon	50563	367.797	324	35	0.640785	0.0692206
19013	China	Nuevo Leon	11962	2.83179	65	2	0.543387	0.0167196
19014	Doctor Arroyo	Nuevo Leon	37859	7.57329	368	5	0.972028	0.0132069
19015	Doctor Coss	Nuevo Leon	1845	2.5834	5	0	0.271003	0
19016	Doctor Gonzalez	Nuevo Leon	3294	5.40876	15	2	0.455373	0.0607165
19017	Galeana	Nuevo Leon	44989	6.43186	399	13	0.886883	0.028896
19018	Garcia	Nuevo Leon	300745	294.158	3382	107	1.12454	0.0355783
19019	San Pedro Garza Garcia	Nuevo Leon	137614	1962.91	1095	48	0.795704	0.0348802
19020	General Bravo	Nuevo Leon	6127	3.27476	70	0	1.14248	0
19021	General Escobedo	Nuevo Leon	466325	3151.44	4487	348	0.962204	0.0746261
19022	General Teran	Nuevo Leon	16283	6.6349	103	6	0.632562	0.0368482
19023	General Trevino	Nuevo Leon	1194	3.10497	27	0	2.26131	0
19024	General Zaragoza	Nuevo Leon	6604	5.10938	13	2	0.19685	0.0302847
19025	General Zuazua	Nuevo Leon	91913	502.804	418	33	0.454778	0.0359035
19026	Guadalupe	Nuevo Leon	710413	6092.38	9623	788	1.35456	0.110921
19027	Los Herreras	Nuevo Leon	1998	4.06101	18	1	0.900901	0.0500501
19028	Higueras	Nuevo Leon	1712	3.89807	8	2	0.46729	0.116822
19029	Hualahuises	Nuevo Leon	7746	61.247	55	2	0.710044	0.0258198
19030	Iturbide	Nuevo Leon	3979	7.17429	23	0	0.578035	0
19031	Juarez	Nuevo Leon	396864	1620.33	2794	155	0.70402	0.0390562
19032	Lampazos de Naranjo	Nuevo Leon	5783	1.69909	49	0	0.847311	0
19033	Linares	Nuevo Leon	88689	35.7151	1072	43	1.20872	0.048484
19034	Marin	Nuevo Leon	6199	23.6225	21	4	0.338764	0.0645265
19035	Melchor Ocampo	Nuevo Leon	1071	5.19881	26	0	2.42764	0
19036	Mier y Noriega	Nuevo Leon	7601	7.70052	31	1	0.407841	0.0131562
19037	Mina	Nuevo Leon	5882	1.53705	7	1	0.119007	0.017001
19038	Montemorelos	Nuevo Leon	67657	36.5706	940	23	1.38936	0.033995
19039	Monterrey	Nuevo Leon	1124835	3500.74	23194	1541	2.06199	0.136998
19040	Paras	Nuevo Leon	1083	0.932186	9	0	0.831025	0
19041	Pesqueria	Nuevo Leon	112583	352.082	707	61	0.627981	0.0541822
19042	Los Ramones	Nuevo Leon	5201	3.91588	25	0	0.480677	0
19043	Rayones	Nuevo Leon	2987	4.41785	5	0	0.167392	0
19044	Sabinas Hidalgo	Nuevo Leon	39096	25.5699	982	23	2.51177	0.0588295
19045	Salinas Victoria	Nuevo Leon	61868	37.4346	565	27	0.913235	0.0436413
19046	San Nicolas de los Garza	Nuevo Leon	474163	7959.42	6363	564	1.34194	0.118946
19047	Hidalgo	Nuevo Leon	15902	94.0717	66	16	0.415042	0.100616
19048	Santa Catarina	Nuevo Leon	322051	355.079	5600	261	1.73886	0.0810431
19049	Santiago	Nuevo Leon	46955	64.1508	1049	25	2.23405	0.0532425
19050	Vallecillo	Nuevo Leon	1942	1.10913	8	0	0.411946	0
19051	Villaldama	Nuevo Leon	4567	5.23705	72	4	1.57653	0.0875848
20001	Abejones	Oaxaca	1033	8.17467	6	3	0.580833	0.290416
20002	Acatlan de Perez Figueroa	Oaxaca	47616	63.3032	67	11	0.140709	0.0231015
20003	Asuncion Cacalotepec	Oaxaca	2176	28.4652	1	0	0.0459559	0
20004	Asuncion Cuyotepeji	Oaxaca	1029	12.3117	2	0	0.194363	0
20005	Asuncion Ixtaltepec	Oaxaca	15831	23.9509	54	3	0.341103	0.0189502
20006	Asuncion Nochixtlan	Oaxaca	19655	57.2225	139	11	0.707199	0.0559654
20007	Asuncion Ocotlan	Oaxaca	2496	550.846	2	0	0.0801282	0
20008	Asuncion Tlacolulita	Oaxaca	804	4.21158	0	0	0	0
20009	Ayotzintepec	Oaxaca	7452	47.3417	7	1	0.0939345	0.0134192
20010	El Barrio de la Soledad	Oaxaca	14895	58.9312	145	6	0.973481	0.040282
20011	Calihuala	Oaxaca	1197	17.6885	2	0	0.167084	0
20012	Candelaria Loxicha	Oaxaca	10829	59.4416	11	4	0.101579	0.0369379
20013	Cienega de Zimatlan	Oaxaca	3096	300.85	15	0	0.484496	0
20014	Ciudad Ixtepec	Oaxaca	30368	102.925	96	21	0.316122	0.0691517
20015	Coatecas Altas	Oaxaca	4738	39.5432	5	0	0.10553	0
20016	Coicoyan de las Flores	Oaxaca	10372	82.1725	2	1	0.0192827	0.00964134
20017	La Compania	Oaxaca	3399	32.5123	3	0	0.0882613	0
20018	Concepcion Buenavista	Oaxaca	826	3.68396	0	0	0	0
20019	Concepcion Papalo	Oaxaca	3078	17.7506	1	0	0.0324886	0
20020	Constancia del Rosario	Oaxaca	4086	71.3761	7	1	0.171317	0.0244738
20021	Cosolapa	Oaxaca	16254	145.446	48	6	0.295312	0.036914
20022	Cosoltepec	Oaxaca	790	7.08974	0	0	0	0
20023	Cuilapam de Guerrero	Oaxaca	22761	456.218	233	9	1.02368	0.0395413
20024	Cuyamecalco Villa de Zaragoza	Oaxaca	3804	48.1582	4	2	0.105152	0.0525762
20025	Chahuites	Oaxaca	12034	528.238	8	2	0.0664783	0.0166196
20026	Chalcatongo de Hidalgo	Oaxaca	9427	70.5612	29	2	0.307627	0.0212157
20027	Chiquihuitlan de Benito Juarez	Oaxaca	2418	67.308	2	0	0.082713	0
20028	Heroica Ciudad de Ejutla de Crespo	Oaxaca	21913	68.7764	130	4	0.593255	0.018254
20029	Eloxochitlan de Flores Magon	Oaxaca	4443	124.341	0	0	0	0
20030	El Espinal	Oaxaca	9121	162.042	50	7	0.548186	0.076746
20031	Tamazulapam del Espiritu Santo	Oaxaca	7677	68.4422	31	2	0.403804	0.0260518
20032	Fresnillo de Trujano	Oaxaca	1060	17.3255	2	0	0.188679	0
20033	Guadalupe Etla	Oaxaca	2822	658.074	27	4	0.956768	0.141743
20034	Guadalupe de Ramirez	Oaxaca	1325	43.0218	0	0	0	0
20035	Guelatao de Juarez	Oaxaca	570	126.372	4	0	0.701754	0
20036	Guevea de Humboldt	Oaxaca	5479	19.4564	3	0	0.0547545	0
20037	Mesones Hidalgo	Oaxaca	4554	26.0071	6	1	0.131752	0.0219587
20038	Villa Hidalgo	Oaxaca	2021	34.2244	1	1	0.0494805	0.0494805
20039	Heroica Ciudad de Huajuapan de Leon	Oaxaca	81271	249.747	887	61	1.09141	0.0750575
20040	Huautepec	Oaxaca	6449	137.442	2	1	0.0310126	0.0155063
20041	Huautla de Jimenez	Oaxaca	32459	219.85	38	7	0.117071	0.0215657
20042	Ixtlan de Juarez	Oaxaca	8521	15.1542	15	2	0.176036	0.0234714
20043	Heroica Ciudad de Juchitan de Zaragoza	Oaxaca	103241	112.789	429	65	0.415533	0.0629595
20044	Loma Bonita	Oaxaca	44584	91.924	99	11	0.222053	0.0246725
20045	Magdalena Apasco	Oaxaca	9300	344.504	125	7	1.34409	0.0752688
20046	Magdalena Jaltepec	Oaxaca	3311	14.0967	1	1	0.0302024	0.0302024
20047	Santa Magdalena Jicotlan	Oaxaca	95	3.55315	1	0	1.05263	0
20048	Magdalena Mixtepec	Oaxaca	1401	34.0725	1	0	0.0713776	0
20049	Magdalena Ocotlan	Oaxaca	1209	116.657	8	0	0.661704	0
20050	Magdalena Penasco	Oaxaca	3644	42.7936	0	0	0	0
20051	Magdalena Teitipac	Oaxaca	4782	121.244	3	3	0.0627353	0.0627353
20052	Magdalena Tequisistlan	Oaxaca	6361	7.53271	10	1	0.157208	0.0157208
20053	Magdalena Tlacotepec	Oaxaca	1302	10.4272	1	0	0.0768049	0
20054	Magdalena Zahuatlan	Oaxaca	427	17.1888	1	0	0.234192	0
20055	Mariscala de Juarez	Oaxaca	3682	25.5627	4	0	0.108637	0
20056	Martires de Tacubaya	Oaxaca	1497	25.9257	3	1	0.200401	0.0668003
20057	Matias Romero Avendano	Oaxaca	40690	29.9813	150	16	0.368641	0.0393217
20058	Mazatlan Villa de Flores	Oaxaca	13516	74.3206	2	0	0.0147973	0
20059	Miahuatlan de Porfirio Diaz	Oaxaca	45679	97.2902	352	24	0.770595	0.0525406
20060	Mixistlan de la Reforma	Oaxaca	2713	40.0203	1	0	0.0368596	0
20061	Monjas	Oaxaca	2846	126.342	11	1	0.386507	0.035137
20062	Natividad	Oaxaca	626	282.737	3	0	0.479233	0
20063	Nazareno Etla	Oaxaca	4234	987.148	73	9	1.72414	0.212565
20064	Nejapa de Madero	Oaxaca	7729	15.273	17	3	0.219951	0.0388149
20065	Ixpantepec Nieves	Oaxaca	1184	16.325	2	0	0.168919	0
20066	Santiago Niltepec	Oaxaca	5572	10.137	1	0	0.0179469	0
20067	Oaxaca de Juarez	Oaxaca	258636	2884.71	7479	405	2.89171	0.156591
20068	Ocotlan de Morelos	Oaxaca	22936	191.401	298	16	1.29927	0.0697593
20069	La Pe	Oaxaca	2745	101.742	1	0	0.0364299	0
20070	Pinotepa de Don Luis	Oaxaca	7201	106.437	10	4	0.13887	0.0555478
20071	Pluma Hidalgo	Oaxaca	2996	28.8355	3	0	0.100134	0
20072	San Jose del Progreso	Oaxaca	7071	65.0021	86	4	1.21624	0.0565691
20073	Putla Villa de Guerrero	Oaxaca	34568	84.818	139	15	0.402106	0.0433927
20074	Santa Catarina Quioquitani	Oaxaca	554	14.3441	0	0	0	0
20075	Reforma de Pineda	Oaxaca	2896	86.4203	0	0	0	0
20076	La Reforma	Oaxaca	3324	17.7561	2	1	0.0601685	0.0300842
20077	Reyes Etla	Oaxaca	4087	341.082	49	1	1.19892	0.0244678
20078	Rojas de Cuauhtemoc	Oaxaca	1160	92.943	10	2	0.862069	0.172414
20079	Salina Cruz	Oaxaca	92577	698.52	730	111	0.788533	0.1199
20080	San Agustin Amatengo	Oaxaca	1475	26.4324	1	0	0.0677966	0
20081	San Agustin Atenango	Oaxaca	1800	18.6652	1	0	0.0555556	0
20082	San Agustin Chayuco	Oaxaca	4096	27.021	4	0	0.0976562	0
20083	San Agustin de las Juntas	Oaxaca	10151	389.871	114	8	1.12304	0.07881
20084	San Agustin Etla	Oaxaca	4278	77.5005	91	5	2.12716	0.116877
20085	San Agustin Loxicha	Oaxaca	25684	76.0336	9	0	0.0350413	0
20086	San Agustin Tlacotepec	Oaxaca	980	19.0444	2	1	0.204082	0.102041
20087	San Agustin Yatareni	Oaxaca	4610	719.542	74	0	1.60521	0
20088	San Andres Cabecera Nueva	Oaxaca	2867	10.972	0	0	0	0
20089	San Andres Dinicuiti	Oaxaca	2199	22.164	2	0	0.0909504	0
20090	San Andres Huaxpaltepec	Oaxaca	6381	72.4872	5	1	0.0783576	0.0156715
20091	San Andres Huayapam	Oaxaca	5655	204.787	122	6	2.15738	0.106101
20092	San Andres Ixtlahuaca	Oaxaca	1666	57.7312	22	3	1.32053	0.180072
20093	San Andres Lagunas	Oaxaca	505	10.099	0	0	0	0
20094	San Andres Nuxino	Oaxaca	1814	28.3141	3	0	0.16538	0
20095	San Andres Paxtlan	Oaxaca	4502	78.4651	1	0	0.0222124	0
20096	San Andres Sinaxtla	Oaxaca	778	34.4112	0	0	0	0
20097	San Andres Solaga	Oaxaca	1779	36.5507	0	0	0	0
20098	San Andres Teotilalpam	Oaxaca	4590	31.5927	0	0	0	0
20099	San Andres Tepetlapa	Oaxaca	525	36.4817	0	0	0	0
20100	San Andres Yaa	Oaxaca	462	11.2753	0	0	0	0
20101	San Andres Zabache	Oaxaca	735	103.746	0	0	0	0
20102	San Andres Zautla	Oaxaca	4838	69.6502	22	2	0.454733	0.0413394
20103	San Antonino Castillo Velasco	Oaxaca	6330	556.654	59	12	0.93207	0.189573
20104	San Antonino el Alto	Oaxaca	2788	26.4149	1	0	0.035868	0
20105	San Antonino Monte Verde	Oaxaca	7456	67.9711	1	0	0.013412	0
20106	San Antonio Acutla	Oaxaca	269	16.3383	0	0	0	0
20107	San Antonio de la Cal	Oaxaca	25602	2323.22	418	40	1.63268	0.156238
20108	San Antonio Huitepec	Oaxaca	4563	23.7898	0	0	0	0
20109	San Antonio Nanahuatipam	Oaxaca	1279	16.6034	0	0	0	0
20110	San Antonio Sinicahua	Oaxaca	1631	55.7146	0	0	0	0
20111	San Antonio Tepetlapa	Oaxaca	4460	64.0172	1	0	0.0224215	0
20112	San Baltazar Chichicapam	Oaxaca	2610	28.2358	23	1	0.881226	0.0383142
20113	San Baltazar Loxicha	Oaxaca	3072	25.2596	0	0	0	0
20114	San Baltazar Yatzachi el Bajo	Oaxaca	678	22.3339	0	0	0	0
20115	San Bartolo Coyotepec	Oaxaca	10186	324.068	180	10	1.76713	0.098174
20116	San Bartolome Ayautla	Oaxaca	4660	81.3309	1	0	0.0214592	0
20117	San Bartolome Loxicha	Oaxaca	2423	15.4188	1	0	0.0412712	0
20118	San Bartolome Quialana	Oaxaca	2541	106.157	8	0	0.314837	0
20119	San Bartolome Yucuane	Oaxaca	391	4.54644	0	0	0	0
20120	San Bartolome Zoogocho	Oaxaca	316	36.1168	0	0	0	0
20121	San Bartolo Soyaltepec	Oaxaca	674	8.99843	0	0	0	0
20122	San Bartolo Yautepec	Oaxaca	678	7.2297	0	0	0	0
20123	San Bernardo Mixtepec	Oaxaca	2790	25.6025	4	1	0.143369	0.0358423
20124	San Blas Atempa	Oaxaca	18929	90.4628	36	1	0.190184	0.0052829
20125	San Carlos Yautepec	Oaxaca	12562	5.42774	4	0	0.0318421	0
20126	San Cristobal Amatlan	Oaxaca	5419	39.4347	1	0	0.0184536	0
20127	San Cristobal Amoltepec	Oaxaca	1147	36.0464	1	0	0.087184	0
20128	San Cristobal Lachirioag	Oaxaca	1300	77.1267	0	0	0	0
20129	San Cristobal Suchixtlahuaca	Oaxaca	375	7.06895	0	0	0	0
20130	San Dionisio del Mar	Oaxaca	5370	15.0625	4	0	0.0744879	0
20131	San Dionisio Ocotepec	Oaxaca	11119	35.7272	18	2	0.161885	0.0179872
20132	San Dionisio Ocotlan	Oaxaca	1200	118.705	19	0	1.58333	0
20133	San Esteban Atatlahuca	Oaxaca	3894	35.5961	5	0	0.128403	0
20134	San Felipe Jalapa de Diaz	Oaxaca	29048	216.464	20	5	0.0688516	0.0172129
20135	San Felipe Tejalapam	Oaxaca	8185	82.2457	48	4	0.586439	0.0488699
20136	San Felipe Usila	Oaxaca	12029	26.9109	5	1	0.0415662	0.00831324
20137	San Francisco Cahuacua	Oaxaca	3509	12.4867	2	0	0.0569963	0
20138	San Francisco Cajonos	Oaxaca	446	9.97403	1	0	0.224215	0
20139	San Francisco Chapulapa	Oaxaca	2140	34.3142	3	0	0.140187	0
20140	San Francisco Chindua	Oaxaca	841	37.2367	0	0	0	0
20141	San Francisco del Mar	Oaxaca	8091	11.8722	0	0	0	0
20142	San Francisco Huehuetlan	Oaxaca	1110	78.0185	0	0	0	0
20143	San Francisco Ixhuatan	Oaxaca	9296	43.525	7	2	0.0753012	0.0215146
20144	San Francisco Jaltepetongo	Oaxaca	1024	21.5766	1	0	0.0976562	0
20145	San Francisco Lachigolo	Oaxaca	4546	396.181	34	2	0.74791	0.0439947
20146	San Francisco Logueche	Oaxaca	3026	73.8078	0	0	0	0
20147	San Francisco Nuxano	Oaxaca	387	17.1113	0	0	0	0
20148	San Francisco Ozolotepec	Oaxaca	1973	39.6615	0	0	0	0
20149	San Francisco Sola	Oaxaca	1773	16.5013	3	1	0.169205	0.0564016
20150	San Francisco Telixtlahuaca	Oaxaca	13482	69.8402	106	12	0.786233	0.0890076
20151	San Francisco Teopan	Oaxaca	345	4.00446	0	0	0	0
20152	San Francisco Tlapancingo	Oaxaca	2357	23.6542	1	0	0.0424268	0
20153	San Gabriel Mixtepec	Oaxaca	5087	28.3453	7	2	0.137606	0.0393159
20154	San Ildefonso Amatlan	Oaxaca	2575	41.9401	0	0	0	0
20155	San Ildefonso Sola	Oaxaca	1007	25.9153	0	0	0	0
20156	San Ildefonso Villa Alta	Oaxaca	3537	37.6355	0	0	0	0
20157	San Jacinto Amilpas	Oaxaca	18293	4394.53	351	17	1.91877	0.0929317
20158	San Jacinto Tlacotepec	Oaxaca	2260	35.4002	6	0	0.265487	0
20159	San Jeronimo Coatlan	Oaxaca	5501	9.37532	4	1	0.0727141	0.0181785
20160	San Jeronimo Silacayoapilla	Oaxaca	1414	24.188	2	1	0.141443	0.0707214
20161	San Jeronimo Sosola	Oaxaca	2688	12.2083	8	3	0.297619	0.111607
20162	San Jeronimo Taviche	Oaxaca	2002	27.4452	3	0	0.14985	0
20163	San Jeronimo Tecoatl	Oaxaca	1669	93.8499	4	0	0.239664	0
20164	San Jorge Nuchita	Oaxaca	2937	52.7103	5	1	0.170242	0.0340483
20165	San Jose Ayuquila	Oaxaca	1594	73.1804	0	0	0	0
20166	San Jose Chiltepec	Oaxaca	12573	65.189	42	4	0.334049	0.0318142
20167	San Jose del Penasco	Oaxaca	2205	77.0027	0	0	0	0
20168	San Jose Estancia Grande	Oaxaca	1092	16.5047	1	0	0.0915751	0
20169	San Jose Independencia	Oaxaca	3825	71.1108	1	0	0.0261438	0
20170	San Jose Lachiguiri	Oaxaca	3620	46.5361	1	1	0.0276243	0.0276243
20171	San Jose Tenango	Oaxaca	18952	73.6585	6	1	0.0316589	0.00527649
20172	San Juan Achiutla	Oaxaca	417	11.7025	1	0	0.239808	0
20173	San Juan Atepec	Oaxaca	1540	11.4735	0	0	0	0
20174	Animas Trujano	Oaxaca	4207	1390.24	85	4	2.02044	0.0950796
20175	San Juan Bautista Atatlahuca	Oaxaca	1652	3.91997	7	3	0.423729	0.181598
20176	San Juan Bautista Coixtlahuaca	Oaxaca	2758	9.64568	7	1	0.253807	0.0362582
20177	San Juan Bautista Cuicatlan	Oaxaca	10341	20.8496	51	3	0.493182	0.0290107
20178	San Juan Bautista Guelache	Oaxaca	7863	150.723	70	4	0.890245	0.0508712
20179	San Juan Bautista Jayacatlan	Oaxaca	1550	13.5456	1	0	0.0645161	0
20180	San Juan Bautista Lo de Soto	Oaxaca	2653	36.6438	1	0	0.0376932	0
20181	San Juan Bautista Suchitepec	Oaxaca	458	4.9179	0	0	0	0
20182	San Juan Bautista Tlacoatzintepec	Oaxaca	2248	44.8996	1	0	0.044484	0
20183	San Juan Bautista Tlachichilco	Oaxaca	1440	16.2448	1	0	0.0694444	0
20184	San Juan Bautista Tuxtepec	Oaxaca	170588	194.864	1444	215	0.846484	0.126035
20185	San Juan Cacahuatepec	Oaxaca	9264	45.5768	18	1	0.194301	0.0107945
20186	San Juan Cieneguilla	Oaxaca	598	6.65379	0	0	0	0
20187	San Juan Coatzospam	Oaxaca	2176	32.9756	0	0	0	0
20188	San Juan Colorado	Oaxaca	10329	82.9871	5	1	0.0484074	0.00968148
20189	San Juan Comaltepec	Oaxaca	2937	29.7678	3	0	0.102145	0
20190	San Juan Cotzocon	Oaxaca	24519	17.7236	25	2	0.101962	0.00815694
20191	San Juan Chicomezuchil	Oaxaca	344	16.8644	0	0	0	0
20192	San Juan Chilateca	Oaxaca	1585	303.722	7	2	0.44164	0.126183
20193	San Juan del Estado	Oaxaca	2769	20.9554	22	1	0.794511	0.0361141
20194	San Juan del Rio	Oaxaca	1318	18.4314	1	0	0.0758725	0
20195	San Juan Diuxi	Oaxaca	1111	31.8047	0	0	0	0
20196	San Juan Evangelista Analco	Oaxaca	435	26.2079	0	0	0	0
20197	San Juan Guelavia	Oaxaca	3405	106.982	6	1	0.176211	0.0293686
20198	San Juan Guichicovi	Oaxaca	30815	38.6006	18	2	0.0584131	0.00649035
20199	San Juan Ihualtepec	Oaxaca	642	12.3079	0	0	0	0
20200	San Juan Juquila Mixes	Oaxaca	3973	12.543	1	0	0.0251699	0
20201	San Juan Juquila Vijanos	Oaxaca	2022	35.735	0	0	0	0
20202	San Juan Lachao	Oaxaca	4968	23.5943	0	0	0	0
20203	San Juan Lachigalla	Oaxaca	3432	31.8319	3	0	0.0874126	0
20204	San Juan Lajarcia	Oaxaca	673	6.30813	1	0	0.148588	0
20205	San Juan Lalana	Oaxaca	17579	25.3266	8	0	0.0455088	0
20206	San Juan de los Cues	Oaxaca	2497	20.9326	5	1	0.20024	0.0400481
20207	San Juan Mazatlan	Oaxaca	19226	11.797	3	0	0.0156039	0
20208	San Juan Mixtepec Distrito 08	Oaxaca	7118	19.8606	4	1	0.0561956	0.0140489
20209	San Juan Mixtepec Distrito 26	Oaxaca	701	9.24459	0	0	0	0
20210	San Juan ├æumi	Oaxaca	6153	29.0047	0	0	0	0
20211	San Juan Ozolotepec	Oaxaca	2780	13.3857	0	0	0	0
20212	San Juan Petlapa	Oaxaca	3041	16.1494	1	0	0.0328839	0
20213	San Juan Quiahije	Oaxaca	4145	20.2381	0	0	0	0
20214	San Juan Quiotepec	Oaxaca	2135	10.5302	1	0	0.0468384	0
20215	San Juan Sayultepec	Oaxaca	839	57.6132	0	0	0	0
20216	San Juan Tabaa	Oaxaca	1381	70.3752	0	0	0	0
20217	San Juan Tamazola	Oaxaca	3079	8.55009	0	0	0	0
20218	San Juan Teita	Oaxaca	633	8.90178	0	0	0	0
20219	San Juan Teitipac	Oaxaca	2705	65.3944	9	1	0.332717	0.0369686
20220	San Juan Tepeuxila	Oaxaca	2743	10.7607	0	0	0	0
20221	San Juan Teposcolula	Oaxaca	1295	14.8887	2	0	0.15444	0
20222	San Juan Yaee	Oaxaca	1562	41.288	1	1	0.0640205	0.0640205
20223	San Juan Yatzona	Oaxaca	483	16.5871	0	0	0	0
20224	San Juan Yucuita	Oaxaca	615	26.2962	2	0	0.325203	0
20225	San Lorenzo	Oaxaca	6357	108.042	0	0	0	0
20226	San Lorenzo Albarradas	Oaxaca	2875	21.3377	1	0	0.0347826	0
20227	San Lorenzo Cacaotepec	Oaxaca	16630	601.618	235	11	1.41311	0.0661455
20228	San Lorenzo Cuaunecuiltitla	Oaxaca	843	92.1234	0	0	0	0
20229	San Lorenzo Texmelucan	Oaxaca	8520	61.7803	1	0	0.0117371	0
20230	San Lorenzo Victoria	Oaxaca	1010	19.4416	2	0	0.19802	0
20231	San Lucas Camotlan	Oaxaca	3131	30.7527	1	0	0.0319387	0
20232	San Lucas Ojitlan	Oaxaca	21069	46.4022	41	9	0.194599	0.0427168
20233	San Lucas Quiavini	Oaxaca	1795	34.5879	0	0	0	0
20234	San Lucas Zoquiapam	Oaxaca	7710	118.946	1	0	0.0129702	0
20235	San Luis Amatlan	Oaxaca	3777	13.0161	0	0	0	0
20236	San Marcial Ozolotepec	Oaxaca	1558	28.802	1	0	0.0641849	0
20237	San Marcos Arteaga	Oaxaca	1402	10.9719	4	0	0.285307	0
20238	San Martin de los Cansecos	Oaxaca	890	106.738	1	0	0.11236	0
20239	San Martin Huamelulpam	Oaxaca	1089	25.4497	0	0	0	0
20240	San Martin Itunyoso	Oaxaca	2320	36.3609	2	0	0.0862069	0
20241	San Martin Lachila	Oaxaca	1115	103.47	4	1	0.358744	0.0896861
20242	San Martin Peras	Oaxaca	12556	51.7084	3	2	0.023893	0.0159286
20243	San Martin Tilcajete	Oaxaca	1885	77.6074	5	0	0.265252	0
20244	San Martin Toxpalan	Oaxaca	3973	62.1067	5	1	0.125849	0.0251699
20245	San Martin Zacatepec	Oaxaca	1322	30.5345	1	0	0.075643	0
20246	San Mateo Cajonos	Oaxaca	648	44.0672	0	0	0	0
20247	Capulalpam de Mendez	Oaxaca	1622	43.6259	17	1	1.04809	0.0616523
20248	San Mateo del Mar	Oaxaca	15771	174.868	5	1	0.0317038	0.00634075
20249	San Mateo Yoloxochitlan	Oaxaca	3758	529.074	2	1	0.0532198	0.0266099
20250	San Mateo Etlatongo	Oaxaca	1182	50.2789	1	0	0.0846024	0
20251	San Mateo Nejapam	Oaxaca	1183	18.5023	0	0	0	0
20252	San Mateo Penasco	Oaxaca	2216	39.6012	1	0	0.0451264	0
20253	San Mateo Pinas	Oaxaca	1962	12.053	0	0	0	0
20254	San Mateo Rio Hondo	Oaxaca	3252	15.3179	8	1	0.246002	0.0307503
20255	San Mateo Sindihui	Oaxaca	2106	14.8499	0	0	0	0
20256	San Mateo Tlapiltepec	Oaxaca	234	9.5946	4	0	1.7094	0
20257	San Melchor Betaza	Oaxaca	1068	31.307	0	0	0	0
20258	San Miguel Achiutla	Oaxaca	775	11.4583	1	0	0.129032	0
20259	San Miguel Ahuehuetitlan	Oaxaca	2485	28.8687	2	1	0.0804829	0.0402414
20260	San Miguel Aloapam	Oaxaca	2291	16.1171	1	0	0.0436491	0
20261	San Miguel Amatitlan	Oaxaca	7808	43.6234	3	1	0.0384221	0.0128074
20262	San Miguel Amatlan	Oaxaca	1021	16.7613	1	0	0.0979432	0
20263	San Miguel Coatlan	Oaxaca	3416	27.522	2	0	0.058548	0
20264	San Miguel Chicahua	Oaxaca	2223	36.1286	0	0	0	0
20265	San Miguel Chimalapa	Oaxaca	7117	5.99028	7	2	0.098356	0.0281017
20266	San Miguel del Puerto	Oaxaca	8607	16.4709	6	0	0.0697107	0
20267	San Miguel del Rio	Oaxaca	277	26.0066	0	0	0	0
20268	San Miguel Ejutla	Oaxaca	1032	95.6966	4	0	0.387597	0
20269	San Miguel el Grande	Oaxaca	4389	42.4364	13	0	0.296195	0
20270	San Miguel Huautla	Oaxaca	1157	17.8232	1	1	0.0864304	0.0864304
20271	San Miguel Mixtepec	Oaxaca	3321	45.4338	2	0	0.0602228	0
20272	San Miguel Panixtlahuaca	Oaxaca	6768	46.7051	4	0	0.0591017	0
20273	San Miguel Peras	Oaxaca	3463	22.259	0	0	0	0
20274	San Miguel Piedras	Oaxaca	1334	20.3326	0	0	0	0
20275	San Miguel Quetzaltepec	Oaxaca	8512	40.8948	1	0	0.0117481	0
20276	San Miguel Santa Flor	Oaxaca	730	36.8904	0	0	0	0
20277	Villa Sola de Vega	Oaxaca	12703	13.0056	17	1	0.133827	0.00787216
20278	San Miguel Soyaltepec	Oaxaca	40476	54.5785	33	5	0.0815298	0.012353
20279	San Miguel Suchixtepec	Oaxaca	2833	40.5016	4	1	0.141193	0.0352983
20280	Villa Talea de Castro	Oaxaca	2368	38.7581	0	0	0	0
20281	San Miguel Tecomatlan	Oaxaca	312	15.8476	1	0	0.320513	0
20282	San Miguel Tenango	Oaxaca	749	3.6256	0	0	0	0
20283	San Miguel Tequixtepec	Oaxaca	1054	6.50649	3	1	0.28463	0.0948767
20284	San Miguel Tilquiapam	Oaxaca	3219	45.175	5	0	0.155328	0
20285	San Miguel Tlacamama	Oaxaca	3785	36.3339	5	1	0.1321	0.0264201
20286	San Miguel Tlacotepec	Oaxaca	3254	58.5397	10	4	0.307314	0.122926
20287	San Miguel Tulancingo	Oaxaca	319	6.83643	1	0	0.31348	0
20288	San Miguel Yotao	Oaxaca	625	15.9351	0	0	0	0
20289	San Nicolas	Oaxaca	1191	40.1221	3	0	0.251889	0
20290	San Nicolas Hidalgo	Oaxaca	1043	92.0107	4	0	0.383509	0
20291	San Pablo Coatlan	Oaxaca	4369	23.1294	7	1	0.16022	0.0228885
20292	San Pablo Cuatro Venados	Oaxaca	1448	19.5871	2	2	0.138122	0.138122
20293	San Pablo Etla	Oaxaca	19200	432.219	283	11	1.47396	0.0572917
20294	San Pablo Huitzo	Oaxaca	7435	73.207	69	14	0.928043	0.188299
20295	San Pablo Huixtepec	Oaxaca	9784	225.366	55	2	0.562142	0.0204415
20296	San Pablo Macuiltianguis	Oaxaca	925	6.18418	0	0	0	0
20297	San Pablo Tijaltepec	Oaxaca	2477	21.0433	1	0	0.0403714	0
20298	San Pablo Villa de Mitla	Oaxaca	13199	46.9711	52	5	0.393969	0.0378817
20299	San Pablo Yaganiza	Oaxaca	1110	31.2893	1	1	0.0900901	0.0900901
20300	San Pedro Amuzgos	Oaxaca	7006	57.5054	10	0	0.142735	0
20301	San Pedro Apostol	Oaxaca	1594	179.041	13	1	0.815558	0.0627353
20302	San Pedro Atoyac	Oaxaca	4608	61.741	1	0	0.0217014	0
20303	San Pedro Cajonos	Oaxaca	1140	404.65	6	0	0.526316	0
20304	San Pedro Coxcaltepec Cantaros	Oaxaca	771	8.14361	8	0	1.03761	0
20305	San Pedro Comitancillo	Oaxaca	4437	94.4289	12	1	0.270453	0.0225378
20306	San Pedro el Alto	Oaxaca	3781	50.4681	2	0	0.0528961	0
20307	San Pedro Huamelula	Oaxaca	10259	14.6934	26	6	0.253436	0.0584852
20308	San Pedro Huilotepec	Oaxaca	3271	122.805	13	1	0.397432	0.0305717
20309	San Pedro Ixcatlan	Oaxaca	11804	116.125	8	3	0.0677736	0.0254151
20310	San Pedro Ixtlahuaca	Oaxaca	9333	402.162	107	10	1.14647	0.107147
20311	San Pedro Jaltepetongo	Oaxaca	570	11.0673	0	0	0	0
20312	San Pedro Jicayan	Oaxaca	12760	149.26	5	0	0.039185	0
20313	San Pedro Jocotipac	Oaxaca	803	11.5752	0	0	0	0
20314	San Pedro Juchatengo	Oaxaca	1668	28.5073	1	0	0.059952	0
20315	San Pedro Martir	Oaxaca	1727	227.252	11	0	0.636943	0
20316	San Pedro Martir Quiechapa	Oaxaca	727	5.98198	0	0	0	0
20317	San Pedro Martir Yucuxaco	Oaxaca	1299	15.861	0	0	0	0
20318	San Pedro Mixtepec Distrito 22	Oaxaca	51195	156.482	260	22	0.507862	0.0429729
20319	San Pedro Mixtepec Distrito 26	Oaxaca	1110	7.14151	2	0	0.18018	0
20320	San Pedro Molinos	Oaxaca	702	26.5543	1	1	0.14245	0.14245
20321	San Pedro Nopala	Oaxaca	750	6.85032	0	0	0	0
20322	San Pedro Ocopetatillo	Oaxaca	847	128.679	0	0	0	0
20323	San Pedro Ocotepec	Oaxaca	2203	52.217	2	0	0.0907853	0
20324	San Pedro Pochutla	Oaxaca	49364	110.17	137	14	0.27753	0.0283607
20325	San Pedro Quiatoni	Oaxaca	11353	20.0685	10	1	0.0880824	0.00880824
20326	San Pedro Sochiapam	Oaxaca	5245	34.4934	8	0	0.152526	0
20327	San Pedro Tapanatepec	Oaxaca	15367	15.3896	23	2	0.149671	0.0130149
20328	San Pedro Taviche	Oaxaca	1251	12.6726	0	0	0	0
20329	San Pedro Teozacoalco	Oaxaca	1279	13.7268	1	0	0.0781861	0
20330	San Pedro Teutila	Oaxaca	4422	29.7951	0	0	0	0
20331	San Pedro Tidaa	Oaxaca	928	20.1861	0	0	0	0
20332	San Pedro Topiltepec	Oaxaca	375	11.4228	0	0	0	0
20333	San Pedro Totolapam	Oaxaca	2738	6.79292	28	0	1.02264	0
20334	Villa de Tututepec de Melchor Ocampo	Oaxaca	47281	38.6755	110	15	0.232652	0.0317252
20335	San Pedro Yaneri	Oaxaca	960	34.1001	0	0	0	0
20336	San Pedro Yolox	Oaxaca	1819	11.0046	0	0	0	0
20337	San Pedro y San Pablo Ayutla	Oaxaca	5406	31.4326	7	2	0.129486	0.0369959
20338	Villa de Etla	Oaxaca	11426	1383.69	197	14	1.72414	0.122528
20339	San Pedro y San Pablo Teposcolula	Oaxaca	4295	24.0247	13	0	0.302678	0
20340	San Pedro y San Pablo Tequixtepec	Oaxaca	1778	9.8846	6	2	0.337458	0.112486
20341	San Pedro Yucunama	Oaxaca	239	8.01719	1	0	0.41841	0
20342	San Raymundo Jalpan	Oaxaca	3710	450.476	48	1	1.2938	0.0269542
20343	San Sebastian Abasolo	Oaxaca	1988	129.099	15	0	0.754527	0
20344	San Sebastian Coatlan	Oaxaca	2802	13.4658	5	1	0.178444	0.0356888
20345	San Sebastian Ixcapa	Oaxaca	4222	42.7974	3	0	0.0710564	0
20346	San Sebastian Nicananduta	Oaxaca	1500	34.0372	2	0	0.133333	0
20347	San Sebastian Rio Hondo	Oaxaca	3783	35.4443	2	0	0.0528681	0
20348	San Sebastian Tecomaxtlahuaca	Oaxaca	8531	36.92	16	1	0.187551	0.011722
20349	San Sebastian Teitipac	Oaxaca	2036	66.651	4	0	0.196464	0
20350	San Sebastian Tutla	Oaxaca	19272	2624.97	442	13	2.29348	0.0674554
20351	San Simon Almolongas	Oaxaca	2866	56.1996	1	0	0.0348918	0
20352	San Simon Zahuatlan	Oaxaca	4367	94.8527	1	0	0.022899	0
20353	Santa Ana	Oaxaca	2259	41.0698	3	0	0.132802	0
20354	Santa Ana Ateixtlahuaca	Oaxaca	532	35.4796	0	0	0	0
20355	Santa Ana Cuauhtemoc	Oaxaca	740	17.96	0	0	0	0
20356	Santa Ana del Valle	Oaxaca	2148	76.9094	2	0	0.0931099	0
20357	Santa Ana Tavela	Oaxaca	837	4.83961	0	0	0	0
20358	Santa Ana Tlapacoyan	Oaxaca	2060	44.0169	4	1	0.194175	0.0485437
20359	Santa Ana Yareni	Oaxaca	923	19.8975	0	0	0	0
20360	Santa Ana Zegache	Oaxaca	3913	145.629	10	1	0.255558	0.0255558
20361	Santa Catalina Quieri	Oaxaca	943	18.3369	0	0	0	0
20362	Santa Catarina Cuixtla	Oaxaca	1510	58.7622	7	0	0.463576	0
20363	Santa Catarina Ixtepeji	Oaxaca	2719	12.3424	6	0	0.220669	0
20364	Santa Catarina Juquila	Oaxaca	16319	25.452	43	5	0.263497	0.0306391
20365	Santa Catarina Lachatao	Oaxaca	1140	11.2632	2	1	0.175439	0.0877193
20366	Santa Catarina Loxicha	Oaxaca	3973	31.2004	5	0	0.125849	0
20367	Santa Catarina Mechoacan	Oaxaca	4677	90.9072	8	2	0.17105	0.0427625
20368	Santa Catarina Minas	Oaxaca	2017	55.3768	7	0	0.34705	0
20369	Santa Catarina Quiane	Oaxaca	2006	96.788	9	1	0.448654	0.0498504
20370	Santa Catarina Tayata	Oaxaca	681	17.6347	0	0	0	0
20371	Santa Catarina Ticua	Oaxaca	1095	36.7096	0	0	0	0
20372	Santa Catarina Yosonotu	Oaxaca	1741	45.3991	1	0	0.0574383	0
20373	Santa Catarina Zapoquila	Oaxaca	384	3.25103	0	0	0	0
20374	Santa Cruz Acatepec	Oaxaca	1625	229.476	1	0	0.0615385	0
20375	Santa Cruz Amilpas	Oaxaca	13683	6007.37	243	9	1.77593	0.065775
20376	Santa Cruz de Bravo	Oaxaca	377	20.5219	0	0	0	0
20377	Santa Cruz Itundujia	Oaxaca	11961	21.144	3	0	0.0250815	0
20378	Santa Cruz Mixtepec	Oaxaca	3654	77.765	8	0	0.218938	0
20379	Santa Cruz Nundaco	Oaxaca	3063	70.2207	0	0	0	0
20380	Santa Cruz Papalutla	Oaxaca	2233	150.841	15	0	0.671742	0
20381	Santa Cruz Tacache de Mina	Oaxaca	2788	101.324	8	3	0.286944	0.107604
20382	Santa Cruz Tacahua	Oaxaca	1151	24.2196	0	0	0	0
20383	Santa Cruz Tayata	Oaxaca	624	28.6353	0	0	0	0
20384	Santa Cruz Xitla	Oaxaca	4969	86.9525	12	0	0.241497	0
20385	Santa Cruz Xoxocotlan	Oaxaca	98970	2252.45	1645	106	1.66212	0.107103
20386	Santa Cruz Zenzontepec	Oaxaca	19026	39.1697	4	0	0.0210239	0
20387	Santa Gertrudis	Oaxaca	2944	96.6863	5	1	0.169837	0.0339674
20388	Santa Ines del Monte	Oaxaca	2487	50.5387	2	0	0.0804182	0
20389	Santa Ines Yatzeche	Oaxaca	945	390.525	1	0	0.10582	0
20390	Santa Lucia del Camino	Oaxaca	52119	5514.15	1272	59	2.44057	0.113202
20391	Santa Lucia Miahuatlan	Oaxaca	3548	50.4401	1	0	0.0281849	0
20392	Santa Lucia Monteverde	Oaxaca	6679	42.6238	1	0	0.0149723	0
20393	Santa Lucia Ocotlan	Oaxaca	3985	340.35	13	1	0.326223	0.0250941
20394	Santa Maria Alotepec	Oaxaca	2898	29.3671	7	1	0.241546	0.0345066
20395	Santa Maria Apazco	Oaxaca	1783	22.1564	0	0	0	0
20396	Santa Maria la Asuncion	Oaxaca	3384	446.574	0	0	0	0
20397	Heroica Ciudad de Tlaxiaco	Oaxaca	42679	123.048	159	26	0.372549	0.0609199
20398	Ayoquezco de Aldama	Oaxaca	4436	42.351	5	0	0.112714	0
20399	Santa Maria Atzompa	Oaxaca	37206	1186.88	533	28	1.43256	0.0752567
20400	Santa Maria Camotlan	Oaxaca	1683	17.71	8	1	0.475342	0.0594177
20401	Santa Maria Colotepec	Oaxaca	25179	60.357	73	4	0.289924	0.0158863
20402	Santa Maria Cortijo	Oaxaca	1104	13.5168	1	0	0.0905797	0
20403	Santa Maria Coyotepec	Oaxaca	3255	496.815	51	4	1.56682	0.122888
20404	Santa Maria Chachoapam	Oaxaca	769	12.4418	0	0	0	0
20405	Villa de Chilapa de Diaz	Oaxaca	2213	12.6544	1	0	0.0451875	0
20406	Santa Maria Chilchotla	Oaxaca	21031	74.3673	3	0	0.0142647	0
20407	Santa Maria Chimalapa	Oaxaca	9380	2.0586	4	0	0.0426439	0
20408	Santa Maria del Rosario	Oaxaca	514	20.3772	0	0	0	0
20409	Santa Maria del Tule	Oaxaca	9409	559	199	14	2.115	0.148794
20410	Santa Maria Ecatepec	Oaxaca	3508	6.46072	1	0	0.0285063	0
20411	Santa Maria Guelace	Oaxaca	855	115.669	2	0	0.233918	0
20412	Santa Maria Guienagati	Oaxaca	3277	8.39393	1	0	0.0305157	0
20413	Santa Maria Huatulco	Oaxaca	46818	90.77	272	20	0.580973	0.0427186
20414	Santa Maria Huazolotitlan	Oaxaca	11850	42.8178	5	1	0.0421941	0.00843882
20415	Santa Maria Ipalapa	Oaxaca	5145	30.6352	4	0	0.0777454	0
20416	Santa Maria Ixcatlan	Oaxaca	508	2.86884	0	0	0	0
20417	Santa Maria Jacatepec	Oaxaca	9625	29.7176	16	3	0.166234	0.0311688
20418	Santa Maria Jalapa del Marques	Oaxaca	13616	18.5919	37	2	0.271739	0.0146886
20419	Santa Maria Jaltianguis	Oaxaca	537	9.95787	1	0	0.18622	0
20420	Santa Maria Lachixio	Oaxaca	2010	40.3763	2	1	0.0995025	0.0497512
20421	Santa Maria Mixtequilla	Oaxaca	4837	32.587	18	2	0.372131	0.0413479
20422	Santa Maria Nativitas	Oaxaca	623	14.4657	2	0	0.321027	0
20423	Santa Maria Nduayaco	Oaxaca	509	6.62394	0	0	0	0
20424	Santa Maria Ozolotepec	Oaxaca	3970	27.172	0	0	0	0
20425	Santa Maria Papalo	Oaxaca	2202	39.5151	2	0	0.0908265	0
20426	Santa Maria Penoles	Oaxaca	8781	37.5885	1	0	0.0113882	0
20427	Santa Maria Petapa	Oaxaca	17112	109.627	28	2	0.163628	0.0116877
20428	Santa Maria Quiegolani	Oaxaca	1997	12.366	0	0	0	0
20429	Santa Maria Sola	Oaxaca	1519	29.0848	0	0	0	0
20430	Santa Maria Tataltepec	Oaxaca	386	10.402	0	0	0	0
20431	Santa Maria Tecomavaca	Oaxaca	1744	4.70451	6	1	0.344037	0.0573394
20432	Santa Maria Temaxcalapa	Oaxaca	957	72.5472	0	0	0	0
20433	Santa Maria Temaxcaltepec	Oaxaca	2687	76.9711	0	0	0	0
20434	Santa Maria Teopoxco	Oaxaca	4419	120.57	4	0	0.0905182	0
20435	Santa Maria Tepantlali	Oaxaca	3902	46.0976	1	0	0.0256279	0
20436	Santa Maria Texcatitlan	Oaxaca	1028	29.0237	0	0	0	0
20437	Santa Maria Tlahuitoltepec	Oaxaca	9632	62.8386	13	1	0.134967	0.0103821
20438	Santa Maria Tlalixtac	Oaxaca	1760	73.0595	1	0	0.0568182	0
20439	Santa Maria Tonameca	Oaxaca	26383	50.308	38	2	0.144032	0.00758064
20440	Santa Maria Totolapilla	Oaxaca	858	7.50078	1	0	0.11655	0
20441	Santa Maria Xadani	Oaxaca	9124	105.539	6	1	0.0657606	0.0109601
20442	Santa Maria Yalina	Oaxaca	288	5.96413	0	0	0	0
20443	Santa Maria Yavesia	Oaxaca	510	5.81532	0	0	0	0
20444	Santa Maria Yolotepec	Oaxaca	426	23.718	0	0	0	0
20445	Santa Maria Yosoyua	Oaxaca	1699	50.5135	4	0	0.235433	0
20446	Santa Maria Yucuhiti	Oaxaca	6475	88.5245	3	0	0.046332	0
20447	Santa Maria Zacatepec	Oaxaca	16538	32.9311	14	2	0.0846535	0.0120934
20448	Santa Maria Zaniza	Oaxaca	2286	14.464	0	0	0	0
20449	Santa Maria Zoquitlan	Oaxaca	3128	7.49731	4	0	0.127877	0
20450	Santiago Amoltepec	Oaxaca	13114	63.0575	4	0	0.0305018	0
20451	Santiago Apoala	Oaxaca	928	10.8205	1	0	0.107759	0
20452	Santiago Apostol	Oaxaca	4108	232.661	7	0	0.170399	0
20453	Santiago Astata	Oaxaca	4113	21.9737	4	0	0.0972526	0
20454	Santiago Atitlan	Oaxaca	3128	44.11	1	0	0.0319693	0
20455	Santiago Ayuquililla	Oaxaca	2803	31.245	5	0	0.17838	0
20456	Santiago Cacaloxtepec	Oaxaca	1674	43.2864	6	0	0.358423	0
20457	Santiago Camotlan	Oaxaca	3279	10.5076	5	1	0.152486	0.0304971
20458	Santiago Comaltepec	Oaxaca	990	4.85223	0	0	0	0
20459	Santiago Chazumba	Oaxaca	4627	14.2684	13	0	0.28096	0
20460	Santiago Choapam	Oaxaca	5338	17.1516	15	1	0.281004	0.0187336
20461	Santiago del Rio	Oaxaca	560	14.5705	3	0	0.535714	0
20462	Santiago Huajolotitlan	Oaxaca	4321	39.0834	28	7	0.647998	0.162
20463	Santiago Huauclilla	Oaxaca	545	5.40838	1	0	0.183486	0
20464	Santiago Ihuitlan Plumas	Oaxaca	373	8.08899	0	0	0	0
20465	Santiago Ixcuintepec	Oaxaca	1675	13.6911	1	1	0.0597015	0.0597015
20466	Santiago Ixtayutla	Oaxaca	13319	29.0964	0	0	0	0
20467	Santiago Jamiltepec	Oaxaca	19738	30.7831	49	4	0.248252	0.0202655
20468	Santiago Jocotepec	Oaxaca	14474	23.402	2	1	0.0138179	0.00690894
20469	Santiago Juxtlahuaca	Oaxaca	37344	48.1846	99	11	0.265103	0.0294559
20470	Santiago Lachiguiri	Oaxaca	4862	11.1982	3	0	0.061703	0
20471	Santiago Lalopa	Oaxaca	517	20.1842	0	0	0	0
20472	Santiago Laollaga	Oaxaca	3524	13.35	9	1	0.255392	0.0283768
20473	Santiago Laxopa	Oaxaca	1357	11.5581	0	0	0	0
20474	Santiago Llano Grande	Oaxaca	3398	30.663	3	0	0.0882872	0
20475	Santiago Matatlan	Oaxaca	10252	55.6315	23	3	0.224346	0.0292626
20476	Santiago Miltepec	Oaxaca	425	8.22558	0	0	0	0
20477	Santiago Minas	Oaxaca	1440	7.23648	1	0	0.0694444	0
20478	Santiago Nacaltepec	Oaxaca	1820	8.90197	0	0	0	0
20479	Santiago Nejapilla	Oaxaca	211	10.3151	0	0	0	0
20480	Santiago Nundiche	Oaxaca	945	13.2406	0	0	0	0
20481	Santiago Nuyoo	Oaxaca	1805	31.0183	1	0	0.0554017	0
20482	Santiago Pinotepa Nacional	Oaxaca	55235	68.3295	171	15	0.309586	0.0271567
20483	Santiago Suchilquitongo	Oaxaca	10950	114.58	72	7	0.657534	0.0639269
20484	Santiago Tamazola	Oaxaca	4623	23.0017	8	2	0.173048	0.043262
20485	Santiago Tapextla	Oaxaca	3182	24.5922	0	0	0	0
20486	Villa Tejupam de la Union	Oaxaca	2557	18.0824	11	1	0.430192	0.0391083
20487	Santiago Tenango	Oaxaca	2116	19.3735	2	0	0.094518	0
20488	Santiago Tepetlapa	Oaxaca	127	9.36181	0	0	0	0
20489	Santiago Tetepec	Oaxaca	5087	17.409	1	0	0.019658	0
20490	Santiago Texcalcingo	Oaxaca	3214	194.061	0	0	0	0
20491	Santiago Textitlan	Oaxaca	4566	18.0742	0	0	0	0
20492	Santiago Tilantongo	Oaxaca	3014	12.1525	2	0	0.066357	0
20493	Santiago Tillo	Oaxaca	562	32.9238	1	0	0.177936	0
20494	Santiago Tlazoyaltepec	Oaxaca	4904	77.5905	1	0	0.0203915	0
20495	Santiago Xanica	Oaxaca	3106	22.5098	0	0	0	0
20496	Santiago Xiacui	Oaxaca	2153	33.9779	5	0	0.232234	0
20497	Santiago Yaitepec	Oaxaca	4470	108.588	7	5	0.1566	0.111857
20498	Santiago Yaveo	Oaxaca	7104	6.93598	2	1	0.0281532	0.0140766
20499	Santiago Yolomecatl	Oaxaca	2211	33.0382	3	0	0.135685	0
20500	Santiago Yosondua	Oaxaca	8672	25.8906	8	0	0.0922509	0
20501	Santiago Yucuyachi	Oaxaca	946	18.8721	1	0	0.105708	0
20502	Santiago Zacatepec	Oaxaca	5472	25.6599	1	0	0.0182749	0
20503	Santiago Zoochila	Oaxaca	402	48.8955	0	0	0	0
20504	Nuevo Zoquiapam	Oaxaca	1687	16.7462	0	0	0	0
20505	Santo Domingo Ingenio	Oaxaca	8300	41.5204	38	5	0.457831	0.060241
20506	Santo Domingo Albarradas	Oaxaca	796	18.2366	0	0	0	0
20507	Santo Domingo Armenta	Oaxaca	3525	24.4171	1	0	0.0283688	0
20508	Santo Domingo Chihuitan	Oaxaca	1574	22.0776	1	1	0.0635324	0.0635324
20509	Santo Domingo de Morelos	Oaxaca	11529	108.721	0	0	0	0
20510	Santo Domingo Ixcatlan	Oaxaca	685	38.1433	0	0	0	0
20511	Santo Domingo Nuxaa	Oaxaca	3343	22.8241	1	0	0.0299133	0
20512	Santo Domingo Ozolotepec	Oaxaca	850	13.1794	0	0	0	0
20513	Santo Domingo Petapa	Oaxaca	9495	27.8858	9	2	0.0947867	0.0210637
20514	Santo Domingo Roayaga	Oaxaca	1058	18.7978	0	0	0	0
20515	Santo Domingo Tehuantepec	Oaxaca	68052	56.5323	313	44	0.459942	0.0646564
20516	Santo Domingo Teojomulco	Oaxaca	5172	22.9557	9	0	0.174014	0
20517	Santo Domingo Tepuxtepec	Oaxaca	5871	51.5934	4	0	0.0681315	0
20518	Santo Domingo Tlatayapam	Oaxaca	142	12.01	1	0	0.704225	0
20519	Santo Domingo Tomaltepec	Oaxaca	3079	100.649	35	4	1.13673	0.129912
20520	Santo Domingo Tonala	Oaxaca	7210	43.5357	7	1	0.0970874	0.0138696
20521	Santo Domingo Tonaltepec	Oaxaca	251	9.46391	0	0	0	0
20522	Santo Domingo Xagacia	Oaxaca	1203	21.2828	0	0	0	0
20523	Santo Domingo Yanhuitlan	Oaxaca	1618	23.2371	5	0	0.309023	0
20524	Santo Domingo Yodohino	Oaxaca	312	8.56873	1	1	0.320513	0.320513
20525	Santo Domingo Zanatepec	Oaxaca	12641	19.4821	3	1	0.0237323	0.00791077
20526	Santos Reyes Nopala	Oaxaca	18273	80.3558	41	2	0.224375	0.0109451
20527	Santos Reyes Papalo	Oaxaca	2741	32.8932	0	0	0	0
20528	Santos Reyes Tepejillo	Oaxaca	1023	19.3058	4	0	0.391007	0
20529	Santos Reyes Yucuna	Oaxaca	1352	22.2228	1	0	0.0739645	0
20530	Santo Tomas Jalieza	Oaxaca	3724	52.995	7	1	0.18797	0.0268528
20531	Santo Tomas Mazaltepec	Oaxaca	2745	62.3005	1	0	0.0364299	0
20532	Santo Tomas Ocotepec	Oaxaca	3927	48.9871	0	0	0	0
20533	Santo Tomas Tamazulapan	Oaxaca	2329	34.8071	4	0	0.171748	0
20534	San Vicente Coatlan	Oaxaca	4062	38.1519	35	3	0.861645	0.0738552
20535	San Vicente Lachixio	Oaxaca	2938	21.4614	1	0	0.0340368	0
20536	San Vicente Nunu	Oaxaca	447	6.26035	0	0	0	0
20537	Silacayoapam	Oaxaca	6872	15.9258	12	0	0.174622	0
20538	Sitio de Xitlapehua	Oaxaca	715	39.069	1	0	0.13986	0
20539	Soledad Etla	Oaxaca	5930	474.953	86	7	1.45025	0.118044
20540	Villa de Tamazulapam del Progreso	Oaxaca	8024	55.7901	31	4	0.386341	0.0498504
20541	Tanetze de Zaragoza	Oaxaca	1702	75.71	0	0	0	0
20542	Taniche	Oaxaca	833	77.1472	4	0	0.480192	0
20543	Tataltepec de Valdes	Oaxaca	5999	27.1006	3	1	0.0500083	0.0166694
20544	Teococuilco de Marcos Perez	Oaxaca	981	7.36611	3	1	0.30581	0.101937
20545	Teotitlan de Flores Magon	Oaxaca	10338	71.9656	30	3	0.290192	0.0290192
20546	Teotitlan del Valle	Oaxaca	6082	56.2908	23	1	0.378165	0.016442
20547	Teotongo	Oaxaca	986	21.5426	6	1	0.608519	0.10142
20548	Tepelmeme Villa de Morelos	Oaxaca	1700	2.96597	14	2	0.823529	0.117647
20549	Villa Tezoatlan de Segura y Luna	Oaxaca	11399	23.431	15	2	0.13159	0.0175454
20550	San Jeronimo Tlacochahuaya	Oaxaca	5745	156.416	40	1	0.696258	0.0174064
20551	Tlacolula de Matamoros	Oaxaca	24027	176.632	329	30	1.36929	0.12486
20552	Tlacotepec Plumas	Oaxaca	466	8.35175	1	1	0.214592	0.214592
20553	Tlalixtac de Cabrera	Oaxaca	10912	133.647	129	0	1.18218	0
20554	Totontepec Villa de Morelos	Oaxaca	5577	20.8902	3	1	0.0537924	0.0179308
20555	Trinidad Zaachila	Oaxaca	3093	144.844	16	1	0.517297	0.0323311
20556	La Trinidad Vista Hermosa	Oaxaca	259	23.9751	0	0	0	0
20557	Union Hidalgo	Oaxaca	16061	141.835	41	9	0.255277	0.0560364
20558	Valerio Trujano	Oaxaca	1464	26.7859	5	0	0.34153	0
20559	San Juan Bautista Valle Nacional	Oaxaca	23370	34.1811	40	3	0.17116	0.012837
20560	Villa Diaz Ordaz	Oaxaca	6980	24.5962	6	0	0.0859599	0
20561	Yaxe	Oaxaca	2935	48.7767	2	0	0.0681431	0
20562	Magdalena Yodocono de Porfirio Diaz	Oaxaca	1601	40.9975	0	0	0	0
20563	Yogana	Oaxaca	1290	19.5575	2	0	0.155039	0
20564	Yutanduchi de Guerrero	Oaxaca	1200	18.6962	0	0	0	0
20565	Villa de Zaachila	Oaxaca	46846	574.151	575	31	1.22743	0.0661743
20566	San Mateo Yucutindoo	Oaxaca	3159	15.929	3	0	0.0949668	0
20567	Zapotitlan Lagunas	Oaxaca	3268	10.71	0	0	0	0
20568	Zapotitlan Palmas	Oaxaca	1494	34.1301	1	0	0.0669344	0
20569	Santa Ines de Zaragoza	Oaxaca	1672	19.9435	1	0	0.0598086	0
20570	Zimatlan de Alvarez	Oaxaca	20892	58.8998	162	16	0.775416	0.0765843
21001	Acajete	Puebla	69076	392.484	118	25	0.170826	0.036192
21002	Acateno	Puebla	9700	54.0405	10	4	0.103093	0.0412371
21003	Acatlan	Puebla	37718	62.119	169	24	0.448062	0.0636301
21004	Acatzingo	Puebla	62477	446.577	104	12	0.166461	0.0192071
21005	Acteopan	Puebla	3132	41.8582	6	4	0.191571	0.127714
21006	Ahuacatlan	Puebla	16753	184.742	8	4	0.0477526	0.0238763
21007	Ahuatlan	Puebla	3428	18.5919	4	2	0.116686	0.0583431
21008	Ahuazotepec	Puebla	12082	200.38	13	3	0.107598	0.0248303
21009	Ahuehuetitla	Puebla	1893	26.2651	2	1	0.105652	0.0528262
21010	Ajalpan	Puebla	70090	178.494	54	19	0.0770438	0.027108
21011	Albino Zertuche	Puebla	1907	24.0672	10	0	0.524384	0
21012	Aljojuca	Puebla	6920	132.989	12	1	0.17341	0.0144509
21013	Altepexi	Puebla	22578	480.231	29	11	0.128444	0.04872
21014	Amixtlan	Puebla	5245	118.681	3	0	0.0571973	0
21015	Amozoc	Puebla	125961	887.759	305	58	0.242138	0.046046
21016	Aquixtla	Puebla	9196	55.4974	18	3	0.195737	0.0326229
21017	Atempan	Puebla	30052	629.093	41	8	0.13643	0.0266205
21018	Atexcal	Puebla	4005	12.1124	2	1	0.0499376	0.0249688
21019	Atlixco	Puebla	143903	492.976	697	125	0.484354	0.0868641
21020	Atoyatempan	Puebla	7418	276.536	21	4	0.283095	0.0539229
21021	Atzala	Puebla	1390	122.968	2	1	0.143885	0.0719424
21022	Atzitzihuacan	Puebla	12950	100.191	8	3	0.0617761	0.023166
21023	Atzitzintla	Puebla	9727	73.3914	4	0	0.0411226	0
21024	Axutla	Puebla	981	5.22554	0	0	0	0
21025	Ayotoxco de Guerrero	Puebla	9105	85.9359	16	5	0.175728	0.0549149
21026	Calpan	Puebla	15345	230.508	32	5	0.208537	0.0325839
21027	Caltepec	Puebla	4148	10.5834	3	3	0.072324	0.072324
21028	Camocuautla	Puebla	2789	173.733	2	0	0.0717103	0
21029	Caxhuacan	Puebla	3932	283.11	2	0	0.0508647	0
21030	Coatepec	Puebla	795	65.3282	1	0	0.125786	0
21031	Coatzingo	Puebla	3119	27.1864	6	3	0.192369	0.0961847
21032	Cohetzala	Puebla	1415	5.8936	6	5	0.424028	0.353357
21033	Cohuecan	Puebla	5174	109.459	3	1	0.0579822	0.0193274
21034	Coronango	Puebla	43151	1180.5	132	22	0.305903	0.0509838
21035	Coxcatlan	Puebla	21827	87.7778	52	7	0.238237	0.0320704
21036	Coyomeapan	Puebla	14840	65.0584	0	0	0	0
21037	Coyotepec	Puebla	2449	18.3663	9	5	0.367497	0.204165
21038	Cuapiaxtla de Madero	Puebla	10686	460.689	21	5	0.196519	0.0467902
21039	Cuautempan	Puebla	9886	162.29	4	2	0.0404613	0.0202306
21040	Cuautinchan	Puebla	10918	68.4348	15	4	0.137388	0.0366367
21041	Cuautlancingo	Puebla	126781	3337.96	629	65	0.496131	0.0512695
21042	Cuayuca de Andrade	Puebla	3296	16.6273	3	0	0.0910194	0
21043	Cuetzalan del Progreso	Puebla	51238	284.045	39	12	0.0761154	0.0234201
21044	Cuyoaco	Puebla	16688	55.7289	30	6	0.17977	0.035954
21045	Chalchicomula de Sesma	Puebla	50167	129.349	191	21	0.380728	0.0418602
21046	Chapulco	Puebla	8254	95.0632	9	1	0.109038	0.0121153
21047	Chiautla	Puebla	21127	26.3403	76	11	0.359729	0.0520661
21048	Chiautzingo	Puebla	21492	266.48	68	17	0.316397	0.0790992
21049	Chiconcuautla	Puebla	17625	198.144	6	1	0.0340426	0.00567376
21050	Chichiquila	Puebla	27408	251.982	3	0	0.0109457	0
21051	Chietla	Puebla	36514	112.549	106	24	0.2903	0.0657282
21052	Chigmecatitlan	Puebla	1259	48.7111	0	0	0	0
21053	Chignahuapan	Puebla	66338	87.9156	270	31	0.407007	0.0467304
21054	Chignautla	Puebla	36244	245.961	96	13	0.264871	0.035868
21055	Chila	Puebla	4862	37.8121	6	1	0.123406	0.0205677
21056	Chila de la Sal	Puebla	1498	10.6375	5	1	0.333778	0.0667557
21057	Honey	Puebla	8363	132.203	2	2	0.0239149	0.0239149
21058	Chilchotla	Puebla	20984	144.599	14	6	0.0667175	0.0285932
21059	Chinantla	Puebla	2408	27.2776	6	0	0.249169	0
21060	Domingo Arenas	Puebla	7936	495.202	10	6	0.126008	0.0756048
21061	Eloxochitlan	Puebla	13471	135.738	1	1	0.00742335	0.00742335
21062	Epatlan	Puebla	5100	98.1546	13	4	0.254902	0.0784314
21063	Esperanza	Puebla	15794	200.111	20	2	0.12663	0.012663
21064	Francisco Z. Mena	Puebla	17984	42.3126	8	3	0.044484	0.0166815
21065	General Felipe Angeles	Puebla	21893	240.36	16	2	0.0730827	0.00913534
21066	Guadalupe	Puebla	6121	39.5635	11	0	0.179709	0
21067	Guadalupe Victoria	Puebla	18052	79.5868	33	4	0.182805	0.0221582
21068	Hermenegildo Galeana	Puebla	8157	162.717	1	0	0.0122594	0
21069	Huaquechula	Puebla	26310	114.184	37	6	0.140631	0.022805
21070	Huatlatlauca	Puebla	6848	40.8191	8	4	0.116822	0.0584112
21071	Huauchinango	Puebla	111389	447.205	585	88	0.525187	0.0790024
21072	Huehuetla	Puebla	19663	416.077	13	2	0.066114	0.0101714
21073	Huehuetlan el Chico	Puebla	8989	65.2851	48	9	0.533986	0.100122
21074	Huejotzingo	Puebla	78403	455.68	611	82	0.779307	0.104588
21075	Hueyapan	Puebla	13559	182.527	9	4	0.0663766	0.0295007
21076	Hueytamalco	Puebla	27794	87.7276	36	13	0.129524	0.0467727
21077	Hueytlalpan	Puebla	5785	138.31	6	1	0.103717	0.0172861
21078	Huitzilan de Serdan	Puebla	15926	230.514	20	2	0.125581	0.0125581
21079	Huitziltepec	Puebla	5807	115.302	13	3	0.223868	0.0516618
21080	Atlequizayan	Puebla	2817	228.187	1	0	0.0354988	0
21081	Ixcamilpa de Guerrero	Puebla	3798	12.3418	2	1	0.0526593	0.0263296
21082	Ixcaquixtla	Puebla	9411	88.4475	28	4	0.297524	0.0425035
21083	Ixtacamaxtitlan	Puebla	25772	46.1709	19	5	0.0737234	0.0194009
21084	Ixtepec	Puebla	7501	384.528	10	2	0.133316	0.0266631
21085	Izucar de Matamoros	Puebla	82453	154.039	287	37	0.348077	0.044874
21086	Jalpan	Puebla	12830	62.8105	10	3	0.0779423	0.0233827
21087	Jolalpan	Puebla	13814	23.0318	11	2	0.0796294	0.0144781
21088	Jonotla	Puebla	4833	162.33	4	1	0.0827643	0.0206911
21089	Jopala	Puebla	13788	81.5581	16	3	0.116043	0.0217581
21090	Juan C. Bonilla	Puebla	22555	1016.74	64	12	0.283751	0.0532033
21091	Juan Galindo	Puebla	11422	500.834	39	12	0.341446	0.10506
21092	Juan N. Mendez	Puebla	5578	24.8659	2	0	0.0358551	0
21093	Lafragua	Puebla	8243	45.9583	7	3	0.0849205	0.0363945
21094	Libres	Puebla	36010	132.138	83	14	0.230492	0.0388781
21095	La Magdalena Tlatlauquitepec	Puebla	594	53.0326	3	0	0.505051	0
21096	Mazapiltepec de Juarez	Puebla	3005	54.4722	9	0	0.299501	0
21097	Mixtla	Puebla	2501	264.269	4	0	0.159936	0
21098	Molcaxac	Puebla	6574	42.1245	17	6	0.258594	0.0912686
21099	Canada Morelos	Puebla	20442	83.9033	11	3	0.0538108	0.0146757
21100	Naupan	Puebla	10494	173.085	12	4	0.114351	0.038117
21101	Nauzontla	Puebla	3644	132.867	3	1	0.0823271	0.0274424
21102	Nealtican	Puebla	13190	702.081	27	14	0.204701	0.106141
21103	Nicolas Bravo	Puebla	6672	61.7748	13	4	0.194844	0.059952
21104	Nopalucan	Puebla	33027	198.212	50	10	0.151391	0.0302783
21105	Ocotepec	Puebla	5066	75.8825	5	0	0.0986972	0
21106	Ocoyucan	Puebla	29976	251.373	119	35	0.396984	0.11676
21107	Olintla	Puebla	12372	197.701	5	0	0.0404138	0
21108	Oriental	Puebla	19352	81.2259	49	11	0.253204	0.0568417
21109	Pahuatlan	Puebla	23302	238.515	12	1	0.0514977	0.00429148
21110	Palmar de Bravo	Puebla	48935	135.662	76	7	0.155308	0.0143047
21111	Pantepec	Puebla	19514	89.3107	10	1	0.0512453	0.00512453
21112	Petlalcingo	Puebla	10239	44.0568	14	2	0.136732	0.0195332
21113	Piaxtla	Puebla	4631	20.9811	10	5	0.215936	0.107968
21114	Puebla	Puebla	1698509	3188.32	27301	2777	1.60735	0.163496
21115	Quecholac	Puebla	54012	290.422	50	9	0.092572	0.016663
21116	Quimixtlan	Puebla	23329	140.344	6	1	0.0257191	0.00428651
21117	Rafael Lara Grajales	Puebla	14754	3606.64	59	5	0.399892	0.0338891
21118	Los Reyes de Juarez	Puebla	29171	952.339	43	11	0.147407	0.0377087
21119	San Andres Cholula	Puebla	154192	2450.78	1290	132	0.836619	0.0856076
21120	San Antonio Canada	Puebla	5871	73.5913	9	2	0.153296	0.0340657
21121	San Diego la Mesa Tochimiltzingo	Puebla	1267	9.56388	1	0	0.0789266	0
21122	San Felipe Teotlalcingo	Puebla	11025	281.408	33	8	0.29932	0.0725624
21123	San Felipe Tepatlan	Puebla	4143	92.439	5	3	0.120685	0.0724113
21124	San Gabriel Chilac	Puebla	16701	153.253	18	2	0.107778	0.0119753
21125	San Gregorio Atzompa	Puebla	9608	818.882	34	7	0.353872	0.072856
21126	San Jeronimo Tecuanipan	Puebla	6639	167.483	5	3	0.0753125	0.0451875
21127	San Jeronimo Xayacatlan	Puebla	3675	25.7614	10	1	0.272109	0.0272109
21128	San Jose Chiapa	Puebla	9309	52.8734	39	5	0.418949	0.0537115
21129	San Jose Miahuatlan	Puebla	14148	42.2961	14	3	0.0989539	0.0212044
21130	San Juan Atenco	Puebla	3545	37.0092	12	2	0.338505	0.0564175
21131	San Juan Atzompa	Puebla	939	38.1013	0	0	0	0
21132	San Martin Texmelucan	Puebla	162438	1823.48	1052	176	0.647632	0.108349
21133	San Martin Totoltepec	Puebla	674	93.8572	5	1	0.74184	0.148368
21134	San Matias Tlalancaleca	Puebla	21644	429.087	61	16	0.281833	0.0739235
21135	San Miguel Ixitlan	Puebla	537	7.39117	2	2	0.372439	0.372439
21136	San Miguel Xoxtla	Puebla	13310	1608.19	47	9	0.353118	0.0676183
21137	San Nicolas Buenos Aires	Puebla	10491	50.1217	23	6	0.219236	0.0571919
21138	San Nicolas de los Ranchos	Puebla	12430	77.0363	28	11	0.225261	0.0884956
21139	San Pablo Anicano	Puebla	3778	39.0803	7	0	0.185283	0
21140	San Pedro Cholula	Puebla	139635	1824.61	855	100	0.612311	0.0716153
21141	San Pedro Yeloixtlahuaca	Puebla	3520	20.1434	10	2	0.284091	0.0568182
21142	San Salvador el Seco	Puebla	32230	147.06	146	17	0.452994	0.0527459
21143	San Salvador el Verde	Puebla	33443	303.107	130	26	0.388721	0.0777442
21144	San Salvador Huixcolotla	Puebla	15860	668.634	60	8	0.37831	0.0504414
21145	San Sebastian Tlacotepec	Puebla	14734	62.4165	3	0	0.0203611	0
21146	Santa Catarina Tlaltempan	Puebla	853	18.0044	3	1	0.3517	0.117233
21147	Santa Ines Ahuatempan	Puebla	6712	23.5151	9	3	0.134088	0.0446961
21148	Santa Isabel Cholula	Puebla	9425	288.831	22	12	0.233422	0.127321
21149	Santiago Miahuatlan	Puebla	27176	290.122	40	12	0.147189	0.0441566
21150	Huehuetlan el Grande	Puebla	7648	42.5774	4	1	0.0523013	0.0130753
21151	Santo Tomas Hueyotlipan	Puebla	9100	470.959	24	3	0.263736	0.032967
21152	Soltepec	Puebla	13062	114.881	26	6	0.199051	0.0459348
21153	Tecali de Herrera	Puebla	23518	134.476	92	13	0.39119	0.0552768
21154	Tecamachalco	Puebla	81930	456.113	350	66	0.427194	0.0805566
21155	Tecomatlan	Puebla	6052	41.7452	38	3	0.627892	0.0495704
21156	Tehuacan	Puebla	339077	615.12	1622	339	0.478357	0.0999773
21157	Tehuitzingo	Puebla	11865	24.1995	28	3	0.235988	0.0252845
21158	Tenampulco	Puebla	7527	54.0617	6	3	0.079713	0.0398565
21159	Teopantlan	Puebla	3938	15.8989	4	1	0.101574	0.0253936
21160	Teotlalco	Puebla	3336	24.4724	10	4	0.29976	0.119904
21161	Tepanco de Lopez	Puebla	21821	97.4151	37	13	0.169561	0.0595756
21162	Tepango de Rodriguez	Puebla	4349	152.456	1	1	0.0229938	0.0229938
21163	Tepatlaxco de Hidalgo	Puebla	18470	302.773	46	9	0.249053	0.0487277
21164	Tepeaca	Puebla	85594	395.466	352	53	0.411244	0.0619202
21165	Tepemaxalco	Puebla	1158	39.3255	1	0	0.0863558	0
21166	Tepeojuma	Puebla	9003	68.3383	19	4	0.211041	0.0444296
21167	Tepetzintla	Puebla	12058	171.214	4	0	0.033173	0
21168	Tepexco	Puebla	7196	62.1557	8	2	0.111173	0.0277932
21169	Tepexi de Rodriguez	Puebla	22408	57.344	68	6	0.303463	0.0267762
21170	Tepeyahualco	Puebla	18007	40.1995	24	5	0.133282	0.027767
21171	Tepeyahualco de Cuauhtemoc	Puebla	3794	243.558	7	0	0.184502	0
21172	Tetela de Ocampo	Puebla	29767	91.2059	46	5	0.154534	0.0167971
21173	Teteles de Avila Castillo	Puebla	6283	647.073	10	3	0.15916	0.0477479
21174	Teziutlan	Puebla	104906	1141.62	951	98	0.906526	0.093417
21175	Tianguismanalco	Puebla	13396	101.009	11	6	0.0821141	0.0447895
21176	Tilapa	Puebla	9094	109.137	13	3	0.142951	0.0329888
21177	Tlacotepec de Benito Juarez	Puebla	55208	139.796	44	12	0.0796986	0.021736
21178	Tlacuilotepec	Puebla	17687	102.86	7	2	0.0395771	0.0113077
21179	Tlachichuca	Puebla	30963	73.8477	91	21	0.293899	0.0678229
21180	Tlahuapan	Puebla	42437	135.982	80	30	0.188515	0.070693
21181	Tlaltenango	Puebla	7485	350.191	18	2	0.240481	0.0267201
21182	Tlanepantla	Puebla	5299	356.605	19	7	0.358558	0.1321
21183	Tlaola	Puebla	21336	150.358	14	0	0.0656168	0
21184	Tlapacoya	Puebla	6860	109.129	3	0	0.0437318	0
21185	Tlapanala	Puebla	8960	107.359	9	1	0.100446	0.0111607
21186	Tlatlauquitepec	Puebla	57203	195.815	103	25	0.18006	0.043704
21187	Tlaxco	Puebla	5665	104.227	6	5	0.105914	0.0882613
21188	Tochimilco	Puebla	18990	87.1218	11	4	0.0579252	0.0210637
21189	Tochtepec	Puebla	22451	221.345	53	9	0.23607	0.0400873
21190	Totoltepec de Guerrero	Puebla	1283	8.27737	2	1	0.155885	0.0779423
21191	Tulcingo	Puebla	9993	36.0344	50	7	0.50035	0.070049
21192	Tuzamapan de Galeana	Puebla	6767	162.607	5	1	0.073888	0.0147776
21193	Tzicatlacoyan	Puebla	7427	26.75	4	2	0.0538575	0.0269288
21194	Venustiano Carranza	Puebla	31183	99.318	41	14	0.131482	0.0448963
21195	Vicente Guerrero	Puebla	25910	99.5032	4	1	0.0154381	0.00385951
21196	Xayacatlan de Bravo	Puebla	1665	27.6794	6	1	0.36036	0.0600601
21197	Xicotepec	Puebla	86069	277.557	208	37	0.241667	0.0429888
21198	Xicotlan	Puebla	1276	6.24768	4	0	0.31348	0
21199	Xiutetelco	Puebla	42668	294.393	67	15	0.157026	0.0351552
21200	Xochiapulco	Puebla	3624	60.6103	1	0	0.0275938	0
21201	Xochiltepec	Puebla	3496	75.2851	6	1	0.171625	0.0286041
21202	Xochitlan de Vicente Suarez	Puebla	13403	172.154	4	1	0.0298441	0.00746102
21203	Xochitlan Todos Santos	Puebla	6819	41.8358	4	1	0.0586596	0.0146649
21204	Yaonahuac	Puebla	8478	288.514	8	4	0.0943619	0.0471809
21205	Yehualtepec	Puebla	26450	207.862	25	5	0.094518	0.0189036
21206	Zacapala	Puebla	4666	18.8997	9	1	0.192885	0.0214316
21207	Zacapoaxtla	Puebla	58800	335.366	130	24	0.221088	0.0408163
21208	Zacatlan	Puebla	87692	180.526	314	37	0.358071	0.0421931
21209	Zapotitlan	Puebla	8979	20.9692	12	3	0.133645	0.0334113
21210	Zapotitlan de Mendez	Puebla	5936	293.848	5	1	0.0842318	0.0168464
21211	Zaragoza	Puebla	17284	565.455	33	6	0.190928	0.0347142
21212	Zautla	Puebla	20226	76.3296	17	6	0.0840502	0.0296648
21213	Zihuateutla	Puebla	14075	80.4919	9	2	0.0639432	0.0142096
21214	Zinacatepec	Puebla	18089	288.619	27	6	0.149262	0.0331693
21215	Zongozotla	Puebla	5240	144.572	2	0	0.0381679	0
21216	Zoquiapan	Puebla	2583	135.847	1	0	0.0387147	0
21217	Zoquitlan	Puebla	19699	73.3737	3	1	0.0152292	0.0050764
22001	Amealco de Bonfil	Queretaro	68441	96.6684	87	13	0.127117	0.0189945
22002	Pinal de Amoles	Queretaro	28189	39.9536	76	2	0.269609	0.00709497
22003	Arroyo Seco	Queretaro	14789	20.394	30	1	0.202853	0.00676178
22004	Cadereyta de Montes	Queretaro	76829	57.5156	273	33	0.355335	0.0429525
22005	Colon	Queretaro	69112	86.0312	156	25	0.225721	0.0361732
22006	Corregidora	Queretaro	208076	893.067	1790	71	0.860263	0.0341221
22007	Ezequiel Montes	Queretaro	45877	154.093	162	14	0.353118	0.0305164
22008	Huimilpan	Queretaro	42305	109.868	87	6	0.205649	0.0141827
22009	Jalpan de Serra	Queretaro	29625	25.2128	321	2	1.08354	0.00675105
22010	Landa de Matamoros	Queretaro	20313	28.5002	43	3	0.211687	0.0147689
22011	El Marques	Queretaro	178672	241.028	1264	108	0.707442	0.060446
22012	Pedro Escobedo	Queretaro	76411	238.331	481	42	0.629491	0.0549659
22013	Penamiller	Queretaro	21988	31.9294	18	1	0.0818628	0.00454794
22014	Queretaro	Queretaro	976939	1443.16	20233	1117	2.07106	0.114337
22015	San Joaquin	Queretaro	10323	37.6266	19	0	0.184055	0
22016	San Juan del Rio	Queretaro	301541	394.26	1722	175	0.571067	0.0580352
22017	Tequisquiapan	Queretaro	78742	214.797	198	24	0.251454	0.0304793
22018	Toliman	Queretaro	31465	46.6374	76	4	0.241538	0.0127125
23001	Cozumel	Quintana Roo	101106	208.821	498	104	0.492552	0.102862
23002	Felipe Carrillo Puerto	Quintana Roo	93104	7.23679	382	54	0.410294	0.0579997
23003	Isla Mujeres	Quintana Roo	23070	26.619	228	20	0.988296	0.0866927
23004	Othon P. Blanco	Quintana Roo	265298	30.9055	3975	226	1.49832	0.0851872
23005	Benito Juarez	Quintana Roo	844698	915.946	6989	1250	0.827396	0.147982
23006	Jose Maria Morelos	Quintana Roo	42799	8.88068	158	34	0.369168	0.0794411
23007	Lazaro Cardenas	Quintana Roo	31385	8.69318	336	25	1.07058	0.0796559
23008	Solidaridad	Quintana Roo	239850	120.019	1864	222	0.777152	0.0925578
23009	Tulum	Quintana Roo	36866	18.4066	311	21	0.843596	0.0569631
23010	Bacalar	Quintana Roo	45083	7.47566	280	10	0.621077	0.0221813
24001	Ahualulco	San Luis Potosi	19020	24.7886	110	7	0.578339	0.0368034
24002	Alaquines	San Luis Potosi	8682	14.963	8	2	0.0921447	0.0230362
24003	Aquismon	San Luis Potosi	50884	64.7091	114	10	0.224039	0.0196525
24004	Armadillo de los Infante	San Luis Potosi	4313	6.99144	18	1	0.417343	0.0231857
24005	Cardenas	San Luis Potosi	19719	51.0145	145	9	0.735331	0.0456413
24006	Catorce	San Luis Potosi	10209	5.30662	31	4	0.303654	0.0391811
24007	Cedral	San Luis Potosi	20098	17.3753	96	11	0.477659	0.0547318
24008	Cerritos	San Luis Potosi	22722	23.8594	78	5	0.34328	0.0220051
24009	Cerro de San Pedro	San Luis Potosi	4762	39.2411	36	3	0.755985	0.0629987
24010	Ciudad del Maiz	San Luis Potosi	35725	11.4602	71	15	0.19874	0.0419874
24011	Ciudad Fernandez	San Luis Potosi	47527	92.6154	352	29	0.740632	0.0610179
24012	Tancanhuitz	San Luis Potosi	21674	159.341	150	9	0.692073	0.0415244
24013	Ciudad Valles	San Luis Potosi	187772	78.2791	3406	219	1.8139	0.116631
24014	Coxcatlan	San Luis Potosi	16224	180.145	74	7	0.456114	0.043146
24015	Charcas	San Luis Potosi	21918	10.274	170	16	0.775618	0.0729994
24016	Ebano	San Luis Potosi	45721	66.1348	170	13	0.37182	0.0284333
24017	Guadalcazar	San Luis Potosi	27705	7.47628	30	5	0.108284	0.0180473
24018	Huehuetlan	San Luis Potosi	16719	236.272	66	5	0.39476	0.0299061
24019	Lagunillas	San Luis Potosi	5775	10.8906	12	1	0.207792	0.017316
24020	Matehuala	San Luis Potosi	104218	80.9433	1608	73	1.54292	0.0700455
24021	Mexquitic de Carmona	San Luis Potosi	59381	68.411	384	44	0.646671	0.0740978
24022	Moctezuma	San Luis Potosi	20338	15.9171	48	5	0.236011	0.0245845
24023	Rayon	San Luis Potosi	16295	20.9296	36	9	0.220927	0.0552317
24024	Rioverde	San Luis Potosi	98982	32.6346	944	71	0.953709	0.0717302
24025	Salinas	San Luis Potosi	33222	19.4127	158	28	0.475588	0.0842815
24026	San Antonio	San Luis Potosi	9765	104.141	20	0	0.204813	0
24027	San Ciro de Acosta	San Luis Potosi	10793	17.0519	43	8	0.398406	0.0741221
24028	San Luis Potosi	San Luis Potosi	870578	593.594	21482	1501	2.46756	0.172414
24029	San Martin Chalchicuautla	San Luis Potosi	22089	53.9798	83	2	0.375753	0.00905428
24030	San Nicolas Tolentino	San Luis Potosi	5396	7.87461	11	2	0.203855	0.0370645
24031	Santa Catarina	San Luis Potosi	12287	19.3674	12	3	0.0976642	0.024416
24032	Santa Maria del Rio	San Luis Potosi	41789	24.8129	371	33	0.887793	0.0789681
24033	Santo Domingo	San Luis Potosi	12592	2.94499	43	7	0.341487	0.0555909
24034	San Vicente Tancuayalab	San Luis Potosi	15504	30.1882	63	6	0.406347	0.0386997
24035	Soledad de Graciano Sanchez	San Luis Potosi	328949	1087.25	3210	268	0.975835	0.0814716
24036	Tamasopo	San Luis Potosi	31591	24.1225	101	23	0.319711	0.0728055
24037	Tamazunchale	San Luis Potosi	100187	285.903	1253	87	1.25066	0.0868376
24038	Tampacan	San Luis Potosi	16172	87.1649	65	4	0.401929	0.0247341
24039	Tampamolon Corona	San Luis Potosi	16069	61.777	32	2	0.199141	0.0124463
24040	Tamuin	San Luis Potosi	40732	22.3263	227	24	0.557301	0.0589217
24041	Tanlajas	San Luis Potosi	20596	55.5016	90	4	0.436978	0.0194212
24042	Tanquian de Escobedo	San Luis Potosi	15866	111.725	135	7	0.850876	0.0441195
24043	Tierra Nueva	San Luis Potosi	9596	20.2467	24	3	0.250104	0.031263
24044	Vanegas	San Luis Potosi	8032	2.90032	24	6	0.298805	0.0747012
24045	Venado	San Luis Potosi	15226	11.8305	33	8	0.216735	0.0525417
24046	Villa de Arriaga	San Luis Potosi	18602	21.4001	74	12	0.397807	0.0645092
24047	Villa de Guadalupe	San Luis Potosi	10198	5.39081	13	1	0.127476	0.00980584
24048	Villa de la Paz	San Luis Potosi	5600	39.3571	37	0	0.660714	0
24049	Villa de Ramos	San Luis Potosi	39037	15.8338	95	19	0.243359	0.0486718
24050	Villa de Reyes	San Luis Potosi	51531	51.0373	260	45	0.504551	0.0873261
24051	Villa Hidalgo	San Luis Potosi	15552	10.5037	56	11	0.360082	0.0707305
24052	Villa Juarez	San Luis Potosi	10605	16.7416	19	0	0.179161	0
24053	Axtla de Terrazas	San Luis Potosi	38871	205.267	283	18	0.728049	0.046307
24054	Xilitla	San Luis Potosi	54251	137.403	329	13	0.60644	0.0239627
24055	Zaragoza	San Luis Potosi	27163	44.6806	90	21	0.331333	0.077311
24056	Villa de Arista	San Luis Potosi	16056	27.6585	120	11	0.747384	0.0685102
24057	Matlapa	San Luis Potosi	32154	277.058	258	23	0.802389	0.0715308
24058	El Naranjo	San Luis Potosi	23108	28.4364	140	14	0.605851	0.0605851
25001	Ahome	Sinaloa	480654	121.419	3353	767	0.697591	0.159574
25002	Angostura	Sinaloa	50579	26.8121	328	84	0.64849	0.166077
25003	Badiraguato	Sinaloa	32022	6.68522	145	17	0.452814	0.0530885
25004	Concordia	Sinaloa	29379	13.7045	65	22	0.221246	0.0748834
25005	Cosala	Sinaloa	17211	8.00869	71	4	0.412527	0.023241
25006	Culiacan	Sinaloa	962871	154.331	10668	1467	1.10794	0.152357
25007	Choix	Sinaloa	34547	10.8321	80	9	0.231569	0.0260515
25008	Elota	Sinaloa	59057	36.3288	68	16	0.115143	0.0270925
25009	Escuinapa	Sinaloa	62697	40.7637	329	69	0.524746	0.110053
25010	El Fuerte	Sinaloa	108251	26.1868	325	91	0.300228	0.0840639
25011	Guasave	Sinaloa	316217	108.675	3354	469	1.06066	0.148316
25012	Mazatlan	Sinaloa	533733	213.057	4371	657	0.818949	0.123095
25013	Mocorito	Sinaloa	48313	17.423	131	43	0.271149	0.089003
25014	Rosario	Sinaloa	56992	21.8674	163	31	0.286005	0.0543936
25015	Salvador Alvarado	Sinaloa	86932	113.494	837	144	0.962822	0.165647
25016	San Ignacio	Sinaloa	22273	4.441	53	12	0.237956	0.0538769
25017	Sinaloa	Sinaloa	94901	15.1399	347	50	0.365644	0.0526865
25018	Navolato	Sinaloa	160045	69.3942	759	141	0.474242	0.0881002
26001	Aconchi	Sonora	3025	8.20709	22	3	0.727273	0.0991736
26002	Agua Prieta	Sonora	88530	22.2805	1042	137	1.177	0.15475
26003	Alamos	Sonora	27922	4.37848	103	3	0.368885	0.0107442
26004	Altar	Sonora	10309	2.29616	63	2	0.611117	0.0194005
26005	Arivechi	Sonora	1284	1.77173	10	1	0.778816	0.0778816
26006	Arizpe	Sonora	2958	0.95939	16	1	0.540906	0.0338066
26007	Atil	Sonora	638	2.1121	0	0	0	0
26008	Bacadehuachi	Sonora	1220	1.14296	0	0	0	0
26009	Bacanora	Sonora	862	0.765176	1	1	0.116009	0.116009
26010	Bacerac	Sonora	1537	1.13942	3	0	0.195185	0
26011	Bacoachi	Sonora	1736	1.40356	32	3	1.84332	0.172811
26012	Bacum	Sonora	24900	15.8137	165	27	0.662651	0.108434
26013	Banamichi	Sonora	1797	2.21898	8	1	0.445186	0.0556483
26014	Baviacora	Sonora	3676	4.36102	51	2	1.38738	0.054407
26015	Bavispe	Sonora	1629	0.941878	7	2	0.429711	0.122775
26016	Benjamin Hill	Sonora	5580	3.9409	32	4	0.573477	0.0716846
26017	Caborca	Sonora	92177	8.58997	1881	112	2.04064	0.121505
26018	Cajeme	Sonora	468994	96.6953	5860	692	1.24948	0.14755
26019	Cananea	Sonora	38103	16.3484	1482	45	3.88946	0.118101
26020	Carbo	Sonora	5305	2.05305	7	2	0.131951	0.0377003
26021	La Colorada	Sonora	2122	0.516168	2	1	0.0942507	0.0471254
26022	Cucurpe	Sonora	1066	0.673127	8	0	0.750469	0
26023	Cumpas	Sonora	6755	3.35319	52	9	0.7698	0.133235
26024	Divisaderos	Sonora	817	2.11731	5	0	0.611995	0
26025	Empalme	Sonora	60631	102.709	695	66	1.14628	0.108855
26026	Etchojoa	Sonora	66633	70.7511	528	50	0.7924	0.0750379
26027	Fronteras	Sonora	9356	3.55603	38	10	0.406156	0.106883
26028	Granados	Sonora	1170	3.21208	10	1	0.854701	0.0854701
26029	Guaymas	Sonora	171035	21.6071	2133	231	1.24711	0.13506
26030	Hermosillo	Sonora	946054	55.8903	21830	1144	2.30748	0.120923
26031	Huachinera	Sonora	1411	1.17536	1	0	0.0708717	0
26032	Huasabas	Sonora	990	1.20255	5	0	0.505051	0
26033	Huatabampo	Sonora	86918	45.9793	831	81	0.956074	0.0931913
26034	Huepac	Sonora	1091	2.5883	3	0	0.274977	0
26035	Imuris	Sonora	13843	6.34369	75	9	0.54179	0.0650148
26036	Magdalena	Sonora	33896	27.2101	431	36	1.27154	0.106207
26037	Mazatan	Sonora	1324	1.94218	1	0	0.0755287	0
26038	Moctezuma	Sonora	5400	2.87364	51	6	0.944444	0.111111
26039	Naco	Sonora	6756	5.41513	31	4	0.458851	0.0592066
26040	Nacori Chico	Sonora	2172	0.766373	13	0	0.598527	0
26041	Nacozari de Garcia	Sonora	14231	8.16617	250	38	1.75673	0.267023
26042	Navojoa	Sonora	177079	63.4956	2087	179	1.17857	0.101085
26043	Nogales	Sonora	253486	143.267	3457	323	1.36378	0.127423
26044	Onavas	Sonora	493	0.926199	6	0	1.21704	0
26045	Opodepe	Sonora	2949	1.3231	1	1	0.0339098	0.0339098
26046	Oquitoa	Sonora	432	0.468975	2	1	0.462963	0.231481
26047	Pitiquito	Sonora	10159	1.03269	138	8	1.3584	0.0787479
26048	Puerto Penasco	Sonora	72279	11.5668	325	46	0.449647	0.0636423
26049	Quiriego	Sonora	3120	0.830192	9	0	0.288462	0
26050	Rayon	Sonora	1653	1.87863	5	2	0.30248	0.120992
26051	Rosario	Sonora	5488	1.56661	46	4	0.838192	0.0728863
26052	Sahuaripa	Sonora	6122	1.22559	84	3	1.3721	0.0490036
26053	San Felipe de Jesus	Sonora	449	2.96247	4	0	0.890869	0
26054	San Javier	Sonora	679	1.27081	3	0	0.441826	0
26055	San Luis Rio Colorado	Sonora	206982	23.0527	2475	315	1.19576	0.152187
26056	San Miguel de Horcasitas	Sonora	10070	9.0273	18	4	0.178749	0.0397219
26057	San Pedro de la Cueva	Sonora	1648	0.739794	0	0	0	0
26058	Santa Ana	Sonora	17813	12.0176	239	19	1.34172	0.106664
26059	Santa Cruz	Sonora	2031	2.01402	3	0	0.14771	0
26060	Saric	Sonora	1736	1.27275	22	2	1.26728	0.115207
26061	Soyopa	Sonora	1474	0.860714	1	0	0.0678426	0
26062	Suaqui Grande	Sonora	1222	1.34081	2	1	0.163666	0.0818331
26063	Tepache	Sonora	1515	1.9458	2	0	0.132013	0
26064	Trincheras	Sonora	1763	0.583738	14	0	0.794101	0
26065	Tubutama	Sonora	1329	0.765688	5	0	0.376223	0
26066	Ures	Sonora	9577	3.10307	63	5	0.657826	0.0522084
26067	Villa Hidalgo	Sonora	1693	1.1472	10	4	0.590667	0.236267
26068	Villa Pesqueira	Sonora	1263	1.12608	4	0	0.316706	0
26069	Yecora	Sonora	6387	2.40293	26	0	0.407077	0
26070	General Plutarco Elias Calles	Sonora	18481	5.00453	131	13	0.708836	0.0703425
26071	Benito Juarez	Sonora	23843	64.9912	123	26	0.515875	0.109047
26072	San Ignacio Rio Muerto	Sonora	15677	11.4044	109	19	0.695286	0.121197
27001	Balancan	Tabasco	64346	18.0061	687	52	1.06767	0.0808131
27002	Cardenas	Tabasco	276096	135.048	2401	218	0.869625	0.078958
27003	Centla	Tabasco	117902	43.9013	829	85	0.703126	0.0720938
27004	Centro	Tabasco	739611	431.318	20132	1356	2.72197	0.18334
27005	Comalcalco	Tabasco	217559	283.959	1480	222	0.680275	0.102041
27006	Cunduacan	Tabasco	148165	247.964	1519	88	1.02521	0.0593932
27007	Emiliano Zapata	Tabasco	32992	55.7403	505	46	1.53067	0.139428
27008	Huimanguillo	Tabasco	200660	54.0353	1059	133	0.527758	0.0662813
27009	Jalapa	Tabasco	41267	69.7315	636	50	1.54118	0.121162
27010	Jalpa de Mendez	Tabasco	94252	255.611	1696	110	1.79943	0.116708
27011	Jonuta	Tabasco	32829	19.9991	390	15	1.18797	0.0456913
27012	Macuspana	Tabasco	177047	72.9743	2132	189	1.2042	0.106751
27013	Nacajuca	Tabasco	149256	279.466	3388	200	2.26993	0.133998
27014	Paraiso	Tabasco	101901	250.466	1181	134	1.15897	0.1315
27015	Tacotalpa	Tabasco	52105	70.9369	540	35	1.03637	0.0671721
27016	Teapa	Tabasco	62448	148.465	682	106	1.09211	0.169741
27017	Tenosique	Tabasco	63851	33.9118	1098	67	1.71963	0.104932
28001	Abasolo	Tamaulipas	12768	6.94337	25	2	0.195802	0.0156642
28002	Aldama	Tamaulipas	30886	8.17473	110	7	0.356148	0.022664
28003	Altamira	Tamaulipas	255602	155.441	3006	202	1.17605	0.0790291
28004	Antiguo Morelos	Tamaulipas	10384	18.0251	17	1	0.163713	0.0096302
28005	Burgos	Tamaulipas	4735	2.51136	6	0	0.126716	0
28006	Bustamante	Tamaulipas	8446	5.88816	7	0	0.0828795	0
28007	Camargo	Tamaulipas	16332	17.7083	99	5	0.606172	0.0306147
28008	Casas	Tamaulipas	4410	1.47923	7	2	0.15873	0.0453515
28009	Ciudad Madero	Tamaulipas	223413	4661.17	3563	244	1.5948	0.109215
28010	Cruillas	Tamaulipas	1998	1.06869	2	0	0.1001	0
28011	Gomez Farias	Tamaulipas	9689	13.4116	31	5	0.31995	0.0516049
28012	Gonzalez	Tamaulipas	46374	14.4561	85	7	0.183292	0.0150947
28013	G├╝emez	Tamaulipas	16524	13.8132	48	6	0.290487	0.0363108
28014	Guerrero	Tamaulipas	4786	1.97492	22	0	0.459674	0
28015	Gustavo Diaz Ordaz	Tamaulipas	16640	38.8184	40	6	0.240385	0.0360577
28016	Hidalgo	Tamaulipas	24504	11.5959	23	6	0.0938622	0.0244858
28017	Jaumave	Tamaulipas	16350	6.20631	49	1	0.299694	0.00611621
28018	Jimenez	Tamaulipas	8538	5.16911	11	1	0.128836	0.0117123
28019	Llera	Tamaulipas	17892	7.04205	19	4	0.106193	0.0223564
28020	Mainero	Tamaulipas	2684	7.44754	5	1	0.186289	0.0372578
28021	El Mante	Tamaulipas	125639	77.5599	1271	100	1.01163	0.0795931
28022	Matamoros	Tamaulipas	546115	119.007	6054	426	1.10856	0.0780055
[truncated: 457 more rows]
